# Supplementary material for: Vertical RAS pathway inhibition in pancreatic cancer drives therapeutically exploitable mitochondrial alterations
Source: Signal Transduct Target Ther. 2026 Jan 16;11:33. doi: 10.1038/s41392-025-02563-7 (PMC12811380; doi:10.1038/s41392-025-02563-7)
Supplement: Supplementary file 2 — Metabolomics Data [file 41392_2025_2563_MOESM2_ESM.xlsx]

## Sheet: PANC-1 lysate
	Metabolite (µM)	Cystathionine	Cysteine	Cysteamine	Sulfocysteine	Homocysteine	Methionine	MSO	Arginino-succinate	Glutathione	SAM	SAH	Creatinine	Taurine	Hypotaurine	Homotaurine	Mercapto-pyruvate	Glycine	Alanine	Arginine	Aspartic acid	Glutamic acid	Histidine	Leucine	Lysine	Phenylalanine	Proline	Serine	Threonine	Tyrosine	Valine	Tryptophan	Glutamate	Dopamine	Serotonin	GABA	Tyrosine	Tryptophan	Choline	L-2-Aminoadipic acid	Succinate	Malate	alpha-Ketoglutarate	Methylmalonic acid (MMA)	Malonate	Citrate	Lactate	Propionate	Itaconate
Panc 1 12h	WT+DMSO	0.774	0.941	0.544	0.0507	0.217	2.74	0.0176	0.506	55.5	1.91	0.247	5.93	13	2.58	0.54	< 0	26.1	28.6	24	51.7	330	3.29	15.7	13.4	9.95	73.8	18.2	11.4	6.09	27.9	3.23	19.8	0.00294	0.0106	0.0614	9.53	2.13	2.08	2.53	12.4	33.2	0.31	0.0118	45.1	0.953	117	217	5.58
	WT+DMSO	0.249	0.462	0.509	0.0197	0.138	1.48	0.0154	0.232	25	0.654	0.0555	2.23	5.28	0.724	0.31	< 0	19.6	14.3	12.4	34.7	163	1.57	8.3	7.99	5.35	35.9	14.3	5.66	3.47	16.6	1.49	9.82	0.00241	0.0047	0.0257	5.37	0.981	0.731	1.52	13.1	8.34	0.232	0.0249	49.4	0.466	66.9	289	7.97
	WT+DMSO	0.761	0.794	0.497	0.0356	0.274	2.45	0.0178	0.482	64.3	1.91	0.197	5.57	16.2	2.86	0.543	< 0	37	36.1	23.5	70.9	406	4.09	18	14	10.3	96.2	24	11.1	6.42	33.5	3.27	23.9	0.003	0.01	0.0878	9.71	2.15	2.61	3.66	10.9	29.8	0.2	0.021	45	0.721	112	182	5.9
	WT+DMSO	0.61	0.687	0.478	0.0293	0.254	2.17	0.019	0.359	45.7	1.58	0.163	3.41	10.4	1.9	0.485	< 0	21.9	24.8	21.3	56.7	328	2.99	14.1	12.6	8.19	65.1	19.8	8.7	5.42	30.8	2.62	19.7	0.00344	0.00664	0.0704	8.31	1.72	1.69	2.29	10.4	25.3	0.202	0.0487	43.5	0.73	92.8	200	5.75
	WT + Meki	0.525	0.672	0.477	0.0424	0.252	2.16	0.0135	0.29	53	1.64	0.107	4.57	13.8	2.34	0.463	< 0	24.4	27.2	20.2	66	309	2.8	13.6	12.2	8.41	70.6	23.3	8.56	5.26	28.5	2.39	18.1	0.00221	0.00879	0.0647	8.24	1.57	2.11	2.98	11.4	23	0.31	0.0528	45.5	0.592	108	216	5.13
	WT + Meki	0.608	0.72	0.534	0.0187	0.236	2.21	0.0165	0.343	48.7	1.43	0.0854	2.85	13.1	2.01	0.515	< 0	31	26.6	21.5	61.6	303	3.66	14.8	13.1	8.57	67.8	24.4	9.08	5.58	31.9	2.62	17.9	0.00321	0.00943	0.0764	8.42	1.72	1.07	3.2	9.04	22.3	0.334	0.0132	45.9	0.679	87.9	234	5.64
	WT + Meki	0.627	0.793	0.564	0.0197	0.279	2.5	0.0169	0.361	56.5	1.93	0.173	6.44	15.5	2.82	0.51	< 0	30.2	34.7	22.6	69.5	370	3.81	17.6	15.6	10.3	82.8	28.3	11.2	6.55	35.2	3.2	21.3	0.00275	0.0105	0.0557	10.1	2.1	0.744	3.21	13.9	23.6	0.28	0.0148	40.4	0.705	101	195	6.35
	WT + Meki	0.562	0.739	0.561	0.0247	0.26	2.7	0.0242	0.36	50	1.71	0.205	5.42	14.3	2.23	0.474	< 0	42.6	33.3	23.5	67.1	327	5.19	17.7	14.9	10.8	74	44	12.1	7.34	38.8	3.32	19.8	0.00289	0.00947	0.0676	11.7	2.18	1.99	2.78	12.5	22.1	0.272	0.00608	44.4	0.769	104	253	5.46
	WT + SHP099	0.56	0.742	0.388	0.019	0.234	2.61	0.0189	0.425	40.1	1.47	0.159	5.13	12.9	2.08	0.557	< 0	30.3	28.9	23	61.9	330	4.39	17	13.4	9.98	76.2	27.2	10.3	6.61	35	2.79	19.7	0.00388	0.0203	0.0673	9.6	1.84	1.79	3.21	14.9	18.9	0.385	0.0207	45.1	0.656	94.2	220	7.21
	WT + SHP099	0.439	0.62	0.537	0.0302	0.169	2.3	0.0188	0.257	30.1	1.27	0.15	2.69	7.63	1.31	0.377	< 0	17.7	21.6	21.6	21.6	21.6	21.6	13.2	13.6	7.83	55.1	20.6	8.16	5.16	27.2	2.28	14.5	0.00238	0.014	0.0399	7.79	1.5	0.613	2.13	13.4	14.9	0.178	0.0274	43.7	0.504	76.1	231	5.16
	WT + SHP099	0.382	0.567	0.587	0.025	0.19	2.08	0.0188	0.3	29.9	1.25	0.1	3.5	7.69	1.43	0.465	< 0	24.6	21.9	20	51.6	248	2.91	12.5	11.7	7.13	56.2	25.6	7.79	5.06	28.4	2.2	15	0.00315	0.0166	0.0598	7.99	1.44	0.677	2.44	11.3	18.1	0.189	0.0151	45.5	0.483	69.6	206	5.67
	WT + SHP099	0.357	0.539	0.536	0.0204	0.199	1.96	0.0232	0.289	38.2	1.47	0.12	2.02	7.93	1.51	0.403	< 0	24.8	22.8	18.6	53.1	282	3.48	12.9	11.3	7.24	62.5	26.6	7.87	4.78	28	2.29	16.6	0.00268	0.0164	0.0534	7.63	1.5	0.821	2.4	10.1	14.5	0.179	0.0236	47	0.427	89.4	242	5.77
	WT + Dual	0.317	0.601	0.517	0.0243	0.22	2.08	0.0174	0.255	31.6	1.22	0.0916	2.18	6.45	1.33	0.454	< 0	16.9	18.3	19.7	56.2	235	2.57	12	12.8	7.31	49.1	16.8	7.79	4.54	27.2	2.09	13.4	0.00267	0.0136	0.0558	7.25	1.37	0.815	1.74	11.8	15.6	0.194	0.0247	45.6	0.445	61.5	227	5.16
	WT + Dual	0.346	0.567	0.464	0.0218	0.202	1.82	0.0142	0.236	32.8	1.16	0.108	3.16	6.89	1.21	0.41	< 0	16.4	18.3	19.2	51.9	221	2.73	11	13.9	6.29	49.5	16.9	6.63	4.25	23.9	1.91	12.9	0.00256	0.0124	0.0472	6.59	1.25	0.854	2.06	9.98	14.4	0.17	0.00709	43.4	0.43	83.6	208	6.11
	WT + Dual	0.482	0.638	0.484	0.0223	0.26	2.27	0.0158	0.289	42.1	1.74	0.122	4.25	12.1	1.85	0.518	< 0	21.2	25.7	20.3	61	317	3.13	14.1	15	8.12	69.9	18.6	8.74	5.05	28.4	2.55	18.5	0.00305	0.0216	0.0574	8.06	1.67	0.944	3.05	10.4	19.2	0.245	0.0169	39.6	0.554	75.9	200	5.47
	WT + Dual	0.462	0.644	0.437	0.0187	0.264	2.37	0.0153	0.346	43.6	1.98	0.22	4.02	12	2.05	0.509	< 0	25.7	26.5	19.7	58.4	319	3.07	13.9	11.9	8.26	69.1	18.2	8.35	4.86	28.2	2.52	18.7	0.00327	0.0218	0.049	8.11	1.65	0.649	2.72	12.8	20.6	0.185	0.0188	43.4	0.567	82.2	180	4.33
	KO 1 + DMSO	0.363	0.692	0.554	0.0294	0.322	2.21	0.0196	0.242	51.1	1.91	0.114	2.59	3.69	0.884	0.465	< 0	23.8	18.9	20.2	73.8	348	3.13	15.4	11.2	8.06	58.7	16.1	8.58	5.35	27.3	2.59	21.2	0.00262	0.0134	0.0517	7.83	1.7	1.26	3.37	10.9	24.9	0.108	0.00862	41.4	0.263	82.2	163	2.99
	KO 1 + DMSO	0.321	0.683	0.615	0.0199	0.33	2.32	0.0166	0.237	47.7	1.99	0.163	2.35	3.07	0.675	0.479	< 0	22.2	18.7	22.4	77.2	354	3.32	16.1	13.7	8.68	56.1	21.7	9.37	6.26	30.6	2.68	21.2	0.00257	0.0174	0.0528	8.91	1.76	1.02	3.16	10.2	24.5	0.272	0.00367	43	0.279	77.5	158	4.95
	KO 1 + DMSO	0.385	0.803	0.528	0.0253	0.263	2.49	0.0153	0.284	47.9	2.46	0.114	3.14	3.88	0.805	0.514	< 0	18.3	20.4	21.9	78.4	414	3.69	17.1	15.1	9.09	59.6	18.3	9.84	5.66	30	2.66	23.7	0.00287	0.0173	0.0564	8.81	1.75	1.4	3.9	10.9	23.7	0.0535	0.026	40.2	0.44	86.5	161	3.27
	KO 1 + DMSO	0.359	0.743	0.595	0.0168	0.337	2.21	0.021	0.204	52.8	1.6	0.221	2.1	3.46	0.807	0.473	< 0	17.9	19.2	22.1	80.7	394	3.81	17.7	14.3	9.09	63.1	18.2	9.45	6.12	32.2	2.85	23.5	0.00334	0.0145	0.0738	9.28	1.88	1.54	3.08	9.52	20.4	0.248	0.0196	41.4	0.285	76	161	3.76
	KO 1 + Meki	0.294	0.738	0.625	0.0269	0.292	2.15	0.0179	0.174	39.1	1.63	0.147	2.27	2.51	0.544	0.408	< 0	17.3	15.8	19.4	68.1	289	2.62	13.4	13.4	8.11	45.3	16.8	8.41	5.02	25.7	2.19	17	0.00382	0.0124	0.0531	7.84	1.44	0.713	2.71	8.85	17.1	0.139	0.0133	40.3	0.212	79.1	152	3.78
	KO 1 + Meki	0.277	0.693	0.568	0.0238	0.278	2.2	0.0167	0.197	37.4	1.57	0.0946	1.38	2.5	0.569	0.43	< 0	18	15.7	19.6	68	305	2.81	13.7	11.6	7.93	46.7	19.3	8.12	5.11	29.5	2.17	17.6	0.00264	0.014	0.0512	8.33	1.43	0.715	2.36	10.9	18.1	0.0574	0.0165	41.3	0.278	96.6	142	3.73
	KO 1 + Meki	0.323	0.781	0.563	0.0132	0.317	2.32	0.0176	0.216	43	1.78	0.0906	2	3.94	0.752	0.482	< 0	21.4	20.7	21.9	77.7	362	3.05	15.8	12.5	8.96	56.7	22.4	9.39	5.88	33.6	2.63	20.8	0.00266	0.0135	0.0551	8.88	1.73	0.374	2.92	11.2	21.9	0.118	0.00976	41.6	0.315	99.2	187	4.72
	KO 1 + Meki	0.428	0.763	0.506	0.0326	0.284	2.45	0.0209	0.235	35	1.5	0.0846	2.43	3.24	0.702	0.466	< 0	26	18.1	23.5	62.9	287	3.27	15.4	12.5	8.68	46.5	21.8	9.21	6.15	32.5	2.4	18	0.00276	0.0125	0.0678	8.94	1.58	1.58	2.92	8.48	13.3	0.137	0.0145	40.9	0.285	82.9	227	4.45
	KO2 DMSO	0.871	0.773	0.641	0.0155	0.251	1.34	0.0598	0.462	47.3	2.17	0.134	5.19	5.31	1.09	0.341	48.9	20.9	23.2	21.7	77.4	232	3.5	13	12.7	9.18	57.4	14.7	9.68	2.98	7.93	3.36	13.7	2.83	0.00349	0.0513	7.98	2.21	2.35	2.72	8.73	29.2	0.107	0.00257	38	0.118	110	171	4.27
	KO2 DMSO	0.755	0.744	0.657	0.00807	0.256	1.2	0.0492	0.34	57.6	2.23	0.119	5.12	6.08	1.15	0.287	42.3	23.7	33.4	29.5	103	300	5.19	18.1	19.7	12.6	82.3	22.1	13	3.88	11.9	4.67	16.9	2.53	0.00591	0.0655	10.3	3.07	1.56	4.46	11.6	31.1	0.163	0.0227	40.7	0.132	120	176	4.06
	KO2 DMSO	0.834	0.737	0.567	0.0111	0.238	1.85	0.0776	0.402	48.8	2.21	0.112	4.41	5.09	1.12	0.295	33.1	24.8	26.9	22.7	77.9	244	4	16.5	13.8	11.2	67.2	16.9	11.6	3.36	9.8	4.1	14.1	1.92	0.00496	0.0608	8.34	2.7	1.33	3.21	11.5	38.1	0.347	0.0383	38.7	0.14	122	145	3.97
	KO2 DMSO	0.661	0.752	0.63	0.0177	0.225	1.09	0.0489	0.286	45.6	2.21	0.123	4.59	5.31	1.09	0.277	41.8	24.3	26.7	22.7	81.5	239	3.16	14.9	13.9	10.4	67.7	17.5	10.9	3.07	8.69	3.73	14.4	1.41	0.00401	0.0487	8.89	2.45	3.23	3.17	12.3	27.4	0.24	0.00296	41.9	0.135	124	153	3.8
	KO2 + Meki	0.639	0.745	0.578	0.00937	0.264	1.11	0.0598	0.366	46.4	2.35	0.117	5.18	6.42	1.2	0.316	46.1	31.1	26	22	72.9	232	3.75	14	14.6	10.2	61.2	19.8	10.4	3.32	8.36	3.73	13.5	1.9	0.00448	0.0567	8.92	2.45	1.55	3	11.9	29.6	0.0835	0.0118	42	0.0725	134	174	3.91
	KO2 + Meki	0.67	0.737	0.6	0.0222	0.243	1.75	0.0679	0.442	53.3	2.29	0.12	6.01	6.6	1.24	0.284	43.6	30.1	24.8	19.5	68.9	227	2.86	12.3	11.5	8.76	59.1	14.5	9.06	2.79	8.45	3.35	13.2	2.74	0.00462	0.0603	7.86	2.2	2.62	2.64	10.9	34.6	0.1	0.00272	37.9	0.125	185	153	4.2
	KO2 + Meki	0.566	0.705	0.577	0.0508	0.243	2.1	0.098	0.519	44.4	2.21	0.102	4.18	5.78	1.1	0.305	39.2	27.9	25.9	22.1	78	233	6.12	13.3	15.8	9.48	61.2	28.7	9.95	3.08	9.86	3.94	13	3.24	0.00446	0.0519	9.67	2.59	29.1	3.08	7.4	23.9	0.119	0.00323	37.8	0.0933	121	114	3.76
	KO2 + Meki	0.58	0.679	0.593	0.00123	0.197	0.854	0.0372	0.233	38.1	2.14	0.0778	4.24	4.95	0.913	0.262	45.7	22.2	21.4	20.3	65.3	199	2.69	11.8	11.6	8.57	51	15.8	8.53	2.62	8.72	3.04	10.9	2.67	0.00388	0.0426	7.17	2	1.57	2.53	8.12	34.7	0.103	0.0029	42.4	0.107	175	155	4.2
Panc 1 48h	WT+DMSO	1.23	1.32	0.672	0.0247	0.365	3.34	0.0431	0.449	48	3.01	0.243	3.51	20.5	3.5	0.459	< 0	33.9	76.6	37.8	74.3	434	6.51	30.9	18.4	13.3	177	28.4	14.2	9.95	49.8	5.09	25	0.00368	0.00477	0.0822	15.2	3.34	2.98	5.81	11.2	22.4	0.273	0.00242	38.5	0.0856	143	172	3.98
	WT+DMSO	1.36	1.35	0.74	0.0261	0.37	3.3	0.033	0.458	47.3	2.52	0.0988	4.11	19.3	3.18	0.525	< 0	27.7	70.3	36.2	75.5	456	6.82	27.1	22.2	12.4	165	27.4	13.6	8.42	51	4.36	26.6	0.00303	0.006	0.0803	13.5	2.87	3.02	5.39	11.7	30.5	0.279	0.00739	41.4	0.0947	135	145	4.08
	WT+DMSO	1.44	1.3	0.689	0.0322	0.365	3.32	0.036	0.55	53	2.92	0.209	3.95	21.3	3.99	0.547	< 0	32.9	82.5	38.6	78.1	527	7.37	30.7	22.5	12.4	192	31.8	13.7	9.44	61.3	4.89	30.3	0.00343	0.00731	0.11	15.2	3.21	2.53	6.77	9.3	22.6	0.204	0.00334	39.4	0.112	126	166	3.63
	WT+DMSO	1.14	1.35	0.806	0.0191	0.413	3.27	0.036	0.459	51.8	3.44	0.143	3.93	18.1	3.09	0.505	< 0	32.3	67.2	37.6	75.3	443	7.05	30	17.3	13	166	28.6	13.9	9.95	56	4.71	25.4	0.0033	0.0055	0.104	14.5	3.1	4.54	5.85	10.9	23.5	0.225	0.00531	39.9	0.105	144	135	4.51
	WT + Meki	0.631	0.961	0.609	0.0188	0.338	2.81	0.0279	0.362	46.3	2.98	0.131	3.66	21.4	3.72	0.474	< 0	30.6	54.4	29.4	80.8	394	5.03	21.6	19.2	10.4	133	25.2	11	7.26	46.1	3.57	23.4	0.0032	0.00949	0.0883	11.1	2.34	4.14	3.75	9.95	21.2	0.121	0.00112	37.2	0.0799	177	141	4.88
	WT + Meki	0.902	1.31	0.535	0.0181	0.532	4.05	0.0328	0.509	72	4.1	0.12	6.34	34.7	6.22	0.43	< 0	44.6	83.8	40.6	109	567	7.12	32.3	23.7	14.9	200	31.3	16.2	10.7	62.1	5.21	33.1	0.00343	0.0111	0.159	14.5	3.42	3.36	5.67	10.1	20.6	0.0915	0.00157	40.1	0.0706	135	148	3.92
	WT + Meki	0.577	0.858	0.582	0.0241	0.313	2.58	0.0235	0.331	43.7	2.31	0.0819	3.63	22.3	3.78	0.536	< 0	29.6	55.3	26.2	76.8	399	4.62	20.2	15.8	9.41	135	21.1	10.4	6.59	40	3.25	23.7	0.00305	0.00847	0.103	10.1	2.14	1.28	3.37	8.4	24.8	0.114	0.00896	40.4	0.0833	158	163	3.79
	WT + Meki	0.726	1.08	0.55	0.0244	0.364	3.11	0.0284	0.497	51.1	3.02	0.15	4.84	26.1	4.92	0.603	< 0	41.3	72.5	34.1	86.8	477	6.62	26.6	18.6	12.6	167	29.2	12.6	8.94	55	4.29	28.4	0.00313	0.00895	0.137	12.8	2.82	4.13	4	10.5	23.2	0.0665	0.00276	37.9	0.0992	156	140	3.94
	WT + SHP099	1.16	1.25	0.791	0.0166	0.403	3.19	0.0364	0.288	49.5	3.88	0.126	3.54	23.7	4.09	0.511	< 0	53	57.4	26.3	41	318	5.67	28.6	14.5	13.4	159	13.3	14.1	9.02	19.7	5.38	18.1	0.00442	0.0179	0.0713	13.6	3.54	1.3	5.79	8.78	24.6	0.195	0.000835	40.4	0.0891	109	168	3.81
	WT + SHP099	1.17	1.24	0.515	0.0164	0.357	3.19	0.0358	0.343	45.8	3.4	0.162	3.99	26.2	4.67	0.567	< 0	34	53.3	29.8	43.6	312	6.25	30.1	15.8	15.1	162	12.9	16	9.7	20.7	5.93	18.1	0.00376	0.018	0.0798	14.6	3.9	1.93	5.33	9.38	23.4	0.173	0.0152	38.9	0.123	116	131	3.47
	WT + SHP099	1.09	1.09	0.526	0.023	0.401	2.97	0.0312	0.368	44.2	3.12	0.166	4.39	25.3	4.25	0.5	< 0	32.9	57.4	25.8	45.2	321	5.45	27.2	14.9	13.4	158	13.5	14.1	8.35	16.8	4.99	19	0.00573	0.0162	0.0703	12.7	3.28	2.45	4.55	9.15	23.7	0.134	0.00244	39.4	0.101	104	170	4.05
	WT + SHP099	0.845	1.09	0.688	0.016	0.359	3.17	0.0305	0.298	48	2.84	0.193	3.14	23.1	3.98	0.497	< 0	1750	62.3	30.4	55.6	344	6.29	28.4	15.6	13.5	162	16.5	14.2	8.29	25.2	5.05	20.4	0.00425	0.0188	0.0991	13.3	3.32	2.84	4.83	9.97	22.8	0.165	0.0227	39.5	0.105	113	133	3.72
	WT + Dual	0.959	1.15	0.593	0.0255	0.473	3.48	0.0257	0.361	50.6	3.52	0.159	8.73	30.9	4.97	0.498	< 0	34.5	57	28.8	71.8	383	6.56	28.5	18	14.4	163	16.7	14.7	8.61	24.5	5.05	21.8	0.00575	0.023	0.111	13.1	3.32	2.7	3.84	1.56	32.1	0.121	0.00353	39.6	0.304	483	35.7	5.77
	WT + Dual	0.503	0.916	0.519	0.0135	0.365	2.97	0.0259	0.278	40.9	2.19	0.107	3.56	23	3.93	0.519	< 0	139	41.5	24	57.6	304	4.74	21.6	15.7	10.6	122	13.7	11.4	6.63	20.8	3.79	17.9	0.00541	0.019	0.0769	9.43	2.49	2.8	3.31	4.02	18.4	0.124	0.00435	46.2	0.162	142	181	7.81
	WT + Dual	0.669	1.01	0.657	0.0173	0.414	3.05	0.0272	0.35	44	3.4	0.164	6.06	29.4	5.15	0.585	< 0	34.4	48.8	25.6	63.6	344	5.69	25	17.4	13.1	153	15.4	13.6	7	21	4.53	20.5	0.00479	0.0184	0.0922	11.4	2.98	3.6	3.73	5.86	12.6	0.263	0.0184	43.6	0.218	127	173	8.04
	WT + Dual	0.544	0.832	0.578	0.0159	0.398	2.79	0.0247	0.297	39.5	2.49	0.123	4	27.3	4.6	0.543	< 0	29.4	44.3	23	52.9	308	4.26	21.5	14.2	10.9	127	11.7	11.5	6.23	17.9	4.12	18	0.00482	0.0196	0.0695	9.78	2.71	1.78	3.16	4.34	9.31	0.0604	0.018	41.7	0.11	111	166	6.39
	KO 1 + DMSO	0.75	1.53	0.69	0.0244	0.387	3.63	0.0353	0.312	44.1	3.03	0.187	3.03	9.45	1.73	0.439	< 0	35.1	54.5	35.4	74.3	532	7.66	33.3	18.3	16.3	145	15.4	17.1	9.86	34.8	5.87	31.4	0.00321	0.0168	0.0656	14.7	3.86	1.54	6.07	6.61	14.1	0.332	0.0215	41.9	0.263	84.8	171	6.05
	KO 1 + DMSO	0.831	1.6	0.722	0.0258	0.392	3.94	0.0373	0.318	49.5	3.04	0.106	3.15	10.1	2.32	0.608	< 0	31.7	59.2	34.2	70.6	521	7.62	35.3	17	16.7	141	15.7	18	9.69	31.6	6.08	30.3	0.0035	0.0181	0.0772	14.3	4	1.4	5.65	8.29	16	0.419	0.00625	37.8	0.208	78.3	188	6.98
	KO 1 + DMSO	0.75	1.26	0.662	0.0124	0.329	2.91	0.0344	0.239	41.7	2.2	0.158	2.89	8.72	1.59	0.477	< 0	20.2	50.5	29.3	64	482	5.95	26.3	15.2	12.9	127	12.9	13.8	7.8	27.8	5.29	28.8	0.00335	0.0141	0.0653	11.5	3.48	1.35	6	10.3	23.2	0.24	0.0166	49.6	0.258	93	237	7.96
	KO 1 + DMSO	0.96	1.59	0.691	0.0223	0.422	3.55	0.0403	0.366	47.8	4.02	0.152	3	10.8	2.12	0.541	< 0	28.1	60.8	37.2	68.2	560	7.23	35.7	17.8	17.2	156	15.2	17.7	9.53	30.5	6.68	32.8	0.00349	0.0172	0.0948	14.8	4.39	1.07	6.37	9.43	17.7	0.304	0.0272	49.9	0.304	89.1	230	6.74
	KO 1 + Meki	0.399	0.938	0.963	0.0852	0.311	3.25	0.133	0.968	38.4	1.8	0.148	4.21	6.38	1.73	2.76	9.76	20.7	34.6	26.1	73.5	414	5.65	21	16.4	11.9	94.6	16.7	12.7	6.53	26.2	4.11	24	0.00393	0.015	0.0556	9.77	2.7	3.81	3.61	7.47	11.3	0.255	0.00928	53.4	0.172	101	335	6.68
	KO 1 + Meki	0.919	0.997	0.67	0.0628	0.393	2.63	0.0294	0.167	42.7	1.96	0.243	4.15	9.16	2.25	0.711	6.39	22.8	44.2	31.4	78.5	528	5.98	25.3	12.2	13.5	131	15.4	14.5	7.4	30.8	5.2	30.9	0.00392	0.0169	0.0823	11.8	3.42	2.38	5.41	6.19	10.8	0.281	0.0211	55.5	0.151	88.4	231	7.04
	KO 1 + Meki	0.911	1.16	0.695	0.0564	0.325	3.35	0.0331	0.213	41.4	1.95	0.346	3.71	8.09	1.72	0.679	< 0	31	41.6	34.3	74.6	466	6.6	25.3	18.4	15.2	113	18.4	16.1	8	32.8	5.89	27.5	0.00421	0.0169	0.0621	12.6	3.87	5.04	4.87	14.1	15.2	0.0833	0.0164	56.1	0.154	109	360	8.2
	KO 1 + Meki	0.638	0.965	0.635	0.0591	0.313	2.8	0.0299	0.154	39.7	1.68	0.184	4.21	6.41	1.48	0.596	< 0	26.7	35.6	30.6	76.6	421	5.97	22.6	15.7	12.7	96	19.3	13.9	7.34	29.7	4.92	24.9	0.00388	0.0148	0.0602	11.4	3.23	3.19	3.65	6.87	11.5	0.233	0.0147	57.2	0.112	122	259	6.44
	KO2 DMSO	2.47	1.92	0.832	0.0216	0.463	4.81	0.176	1.9	63.2	4.99	0.235	10.8	23.1	4.01	0.403	45.5	42.2	114	52	84.5	452	10.1	35.6	30.5	23	205	35.1	24.3	7.53	22.6	9.49	26.3	2.39	0.00271	0.139	19	6.24	6.61	6.59	3.29	15.8	0.0455	0.0023	52.7	0.0785	137	299	4.34
	KO2 DMSO	2.09	1.69	0.866	0.0281	0.416	6.39	0.156	1.76	57.3	3.77	0.214	8.02	19.3	3.47	0.401	47.4	39.7	99.1	50	77.3	435	8.98	33.5	28.3	23	183	33.2	23.5	7.08	18.8	8.48	26.1	2.51	0.00219	0.148	18.5	5.57	4.96	6.18	2.72	10.8	0.0866	0.00872	52	0.0912	118	211	4.6
	KO2 DMSO	1.85	1.59	0.748	0.0113	0.413	2.65	0.115	1.01	53.1	3.8	0.201	8.22	16.9	2.76	0.339	49.3	45.7	76.4	46.9	70.2	367	6.82	28.4	25.6	19.8	144	32.3	20.4	6.39	15.7	6.83	21	1.79	0.00229	0.126	15.8	4.49	2.84	4.57	2.41	12.9	0.298	0.00767	52.7	0.0949	129	196	5.09
	KO2 DMSO	1.81	1.64	0.692	0.0114	0.375	2.9	0.125	0.973	52.2	3.51	0.212	7.31	14	2.58	0.344	43.1	55.6	100	53.1	88.3	453	9.24	37	33.5	25.7	185	40.5	26.9	7.8	25.1	9.42	25.7	3.17	0.00339	0.13	20.3	6.2	4.36	5.1	3.04	13.4	0.158	0.00423	53.4	0.0807	87.2	191	4.33
	KO2 + Meki	1.28	1.38	0.606	0.0119	0.378	3.14	0.124	0.823	48.2	3.65	0.147	8.42	18.6	3.09	0.322	57.8	44.9	63.5	32.8	85.9	321	6.22	23.1	22.4	16.9	127	26.7	17.7	5.09	17.3	6.12	18.9	1.72	0.00221	0.107	12.6	4.02	4.52	4.3	3.21	15.7	0.154	0.0123	51.7	0.0657	170	209	4.97
	KO2 + Meki	1.27	1.46	0.788	0.0186	0.435	3	0.134	0.718	56.1	3.62	0.139	8.92	17.8	2.83	0.342	43.7	36.7	72.5	39.2	99.3	377	8.94	29.5	29.3	21.1	145	36	21.3	6.52	21.1	7.22	21.9	2.6	0.00303	0.105	16.8	4.75	5.27	5.21	2.28	15.2	0.0968	0.0225	49.2	0.0412	167	128	4.54
	KO2 + Meki	1.34	1.53	0.669	0.00909	0.495	3.14	0.131	0.551	54.9	4.48	0.142	6.71	17.2	3.11	0.386	46.6	42.8	66.1	43.3	99.1	361	8.31	30.4	32.7	22.5	142	34.1	23	6.65	20.8	7.85	20.8	1.65	0.00246	0.115	17.2	5.16	2.93	3.9	3.02	11.5	0.189	0.00419	47.3	0.055	136	181	5.09
	KO2 + Meki	1.55	1.32	0.648	0.0159	0.381	2.93	0.116	0.477	54.7	4.09	0.137	6.8	17.9	2.73	0.347	40.5	36.4	58.5	33.4	86.3	322	6.7	22.6	23	15.9	124	23.4	16.9	4.96	16.3	6.03	18.6	2.09	0.00204	0.098	12.4	3.96	2.66	5.22	2.43	13.2	0.126	0.00211	47.7	0.0576	148	196	4.12
Panc 1 72h	WT+DMSO	1.54	2.73	1.06	0.0169	0.743	3.5	0.26	0.516	39.5	3.82	0.298	7.79	16.8	2.62	0.3	36	50.4	64.8	60.8	46.8	136	11.7	19.6	24.9	16.5	210	23.9	17.6	4.33	28.2	6.96	8.34	2.57	0.000938	0.156	12.1	4.58	5.15	2.6	2.47	11.6	0.0889	0.0101	50.8	0.0945	105	208	4.83
	WT+DMSO	1.82	3.05	0.915	0.0122	0.61	4.48	0.358	0.617	41.9	4.44	0.294	5.71	20.1	3.03	0.296	38	61.6	74.4	67.8	43.8	138	11.6	19.6	19.8	16.6	227	23.8	17.3	4.16	29.5	6.75	7.56	0.97	0.0017	0.146	12.3	4.44	6.55	2.16	3.02	10.4	0.18	0.0096	50.9	0.093	148	182	5.1
	WT+DMSO	1.88	2.73	1.15	0.00748	0.666	3.42	0.313	0.685	41.4	5.08	0.324	5.47	23.1	3.36	0.323	40.1	69.8	83.9	66.6	46.3	148	10.9	18.5	20.6	14.1	248	22.9	14.7	3.74	24.8	6.38	8.74	0.523	0.00174	0.158	10.8	4.2	4.59	2.53	2.91	9.6	0.0965	0.00863	55.1	0.101	94.3	218	4.22
	WT+DMSO	1.69	2.23	1.02	0.00686	0.572	4.14	0.292	0.643	44	3.74	0.238	6.77	17.2	2.72	0.263	40.9	55.2	78.7	61.3	53.9	199	12.2	19.6	18.2	17.4	212	25.6	18.1	4.09	27.9	4.86	11.5	2.62	0.00253	0.141	12.3	3.19	1.95	1.07	2.5	11.9	0.123	0.0227	48.6	0.0942	131	190	4.25
	WT + Meki	1.57	1.75	0.911	0.0328	0.434	4.93	0.235	0.421	35.3	2.23	0.147	6.37	14.4	2.28	0.273	30.9	42	50.9	40.4	52.9	148	8.14	15.3	15.8	14.8	122	22.6	15.3	4.13	25.5	5.36	8.13	2.11	0.00144	0.112	9.4	3.53	1.75	1.84	2.64	12.2	0.0791	0.0105	47.6	0.0477	141	171	4.09
	WT + Meki	1.43	1.34	0.882	0.0358	0.397	3.25	0.18	0.471	31	1.6	0.0939	6.22	12.6	1.77	0.241	29.1	33.7	47.3	34.5	43.2	125	7.13	13.3	15.2	12.9	114	20.2	13.6	2.64	21.4	4.88	7.29	2.45	0.00163	0.0957	8.14	3.21	3.09	1.93	2.66	11	0.118	0.0158	50.8	0.0869	147	203	4.69
	WT + Meki	1.91	2.16	0.92	0.024	0.495	5.31	0.249	0.466	42.6	1.99	0.216	8.34	18.5	3.02	0.303	33	51	53.2	40	51.4	163	7.77	15.8	17.3	14.7	127	20.5	15.4	3.09	24.7	5.49	9.4	2.17	0.00179	0.115	9.11	3.61	6.48	2.6	2.46	12.6	0.201	0.00536	53.6	0.0745	132	189	4.69
	WT + Meki	1.56	1.66	1.01	0.0166	0.438	2.69	0.149	0.31	33.8	2.36	0.152	5.68	16	2.5	0.246	30.9	38.3	47.7	32	46.3	151	7.22	14.5	13.7	12.8	110	17.7	13.6	2.71	21.7	4.73	8.35	1.91	0.00201	0.107	8	3.11	2.7	1.49	3.36	10.4	0.0786	0.00372	50.5	0.0766	123	204	4.01
	WT + SHP099	2.71	2.37	1.02	0.00854	0.721	2.7	0.254	0.64	47.1	4.12	0.27	10.6	26.5	4.77	0.281	34.5	72.8	86.9	62.9	55	223	10.3	21.2	19.1	19	236	24.3	19.7	5.56	24.5	7.49	13	2.01	0.00336	0.12	13.2	4.92	2.44	3.34	4.13	15.3	0.0668	0.00678	49.4	0.252	102	169	4.75
	WT + SHP099	2	2.02	0.989	0.0149	0.61	2.64	0.223	0.54	38.6	3.5	0.275	7.35	20.3	3.34	0.258	35.7	52.6	66.8	52.5	47.4	162	9.21	15.7	21.6	13.7	192	18.6	15	3.35	20.7	6.1	9.42	2.14	0.00431	0.113	10.3	4.01	3.5	1.83	3.69	14.2	0.161	0.00729	49	0.214	111	197	4.43
	WT + SHP099	2.72	2.15	0.888	0.0148	0.697	3.97	0.286	0.638	45.9	4.08	0.29	8.82	23.1	4.22	0.282	39.2	55.8	86.6	66.6	65.5	238	11	20.2	32.2	20.1	243	27.3	20.8	4.76	24.9	8.2	13.6	2.15	0.0044	0.161	14.6	5.39	1.36	3.28	3.25	14.1	0.173	0.00209	49.2	0.206	117	256	4.19
	WT + SHP099	3.2	2.06	1	0.00924	0.701	2.82	0.266	0.673	46.6	3.99	0.215	8.31	27.9	4.61	0.304	46.2	77.8	97.4	69	67.9	259	13.4	23.2	30.4	19.5	292	29.2	20.6	5.35	33.1	8.61	15.1	1.82	0.00577	0.185	15.5	5.66	5.93	2.88	3.9	13.6	0.211	0.00678	47.9	0.254	104	158	4.56
	WT + Dual	2.62	1.57	0.78	0.00868	0.458	2.29	0.172	0.452	48.2	2.52	0.166	11.1	31.9	4.91	0.316	42.1	46.3	73.8	45.4	74.7	271	7.77	17.2	16.7	17.4	180	28.2	18.5	4.26	23.7	6.58	14.9	1.95	0.00579	0.134	12.2	4.33	3.41	3.21	2.81	10.7	0.0711	0.00054	49.6	0.115	112	218	3.83
	WT + Dual	2.36	1.65	0.864	0.0125	0.554	5.17	0.247	0.627	49.3	2.52	0.128	11.1	29.8	5.32	0.317	55.4	65.4	70.8	55.6	63.3	205	9.58	17.9	19.6	18.5	192	24.2	20.1	4.49	25.5	7.59	12.3	2.3	0.00275	0.125	12.4	4.99	1.92	2.56	2.4	12.3	0.136	0.0145	47.3	0.0843	151	222	4.55
	WT + Dual	2.25	1.65	0.716	0.0321	0.429	5.15	0.257	0.621	39.9	2.57	0.141	10.8	27.1	3.9	0.274	30	67.6	79	52	64.4	205	8.98	18.6	19.6	18.2	191	27.4	19.7	4.12	24.7	3.85	11.9	1.69	0.00494	0.123	12.5	2.53	4.74	3.16	2.54	11	0.0883	0.00306	47.8	0.093	154	165	4.93
	WT + Dual	1.91	1.44	0.858	0.024	0.42	4.43	0.255	0.575	36.3	2.09	0.145	6.4	18.5	2.69	0.235	29	49.9	60.5	51	57.2	185	8.29	15.2	18.3	17	147	28	18.2	3.85	27.3	6.37	10.8	0.948	0.00464	0.0765	12.3	4.19	6.48	2.33	2.67	10.2	0.0281	0.00597	49.6	0.0647	129	173	4.64
	KO 1 + DMSO	4.43	2.54	1.17	0.0354	0.568	6.29	0.318	0.392	61.7	3.35	0.153	7.67	21.4	3.97	0.306	53.4	42.7	54.7	54.7	84.2	337	13.1	25.3	25.3	21.2	155	24.2	22.8	5.66	38.5	8.87	20	2.24	0.0023	0.141	15.3	5.83	4.17	3.77	2.89	10.7	0.106	0.00253	46.6	0.193	66.7	161	3.57
	KO 1 + DMSO	4.05	2.31	1.09	0.038	0.566	6.08	0.332	0.399	59.3	4.4	0.178	8.53	21.3	3.7	0.322	43	44.7	55.5	54	79.5	299	12	24.6	20.9	20.7	165	26.8	22.1	5.5	37.6	8.66	18.3	1.77	0.0021	0.14	14.7	5.69	3.15	4.1	3.1	11.6	0.157	0.00167	47.5	0.175	65.2	164	3.81
	KO 1 + DMSO	4.2	2.72	1.25	0.0193	0.587	3.17	0.254	0.278	56.5	3.64	0.234	8.95	21.1	3.71	0.307	48.2	72.8	58.7	59.4	82.4	295	13.9	26.4	28.3	25	176	27.9	25.8	6.13	41.6	9.64	17	1.87	0.00231	0.13	16.5	6.34	2.05	5.17	2.95	11.8	0.0375	0.00778	43.5	0.166	68.3	107	3.52
	KO 1 + DMSO	4.44	2.83	1.08	0.0113	0.577	3.91	0.298	0.334	59.8	4.55	0.23	8.19	23.7	4.33	0.311	48.3	78.4	62.8	53.9	83	347	13	25.3	25.3	23.1	179	25.4	24.2	4.81	44.1	3.54	19.8	2.64	0.00311	0.154	15.4	2.33	3.04	4.18	2.65	10.8	0.12	0.00318	47.4	0.206	68.1	177	4.57
	KO 1 + Meki	1.78	1.72	0.98	0.028	0.403	3.84	0.206	0.248	45.8	2.5	0.132	5.71	13.6	2.92	0.343	50.2	35.4	40.9	50.5	66.7	375	9.39	19.7	19.5	19.5	94	20	21.3	4.92	26.7	7.65	21.8	1.29	0.00421	0.0918	12.2	5.03	3.31	3.03	3.24	9.47	0.0822	0.0114	48.1	0.175	84.1	134	3.97
	KO 1 + Meki	1.54	2.12	1.02	0.0131	0.437	3.4	0.195	0.274	48.4	2.28	0.146	5.79	11.5	2.22	0.303	54.3	36.5	39	47.2	60.3	350	8.99	17.2	18.4	18.5	94	26.6	19.6	3.65	34.3	6.44	20.3	1.47	0.00278	0.0934	11.4	4.23	2.08	3.38	3.26	9.32	0.19	0.0049	45.7	0.194	84.4	142	4.18
	KO 1 + Meki	1.71	1.89	0.97	0.00846	0.401	5.55	0.217	0.323	44.6	3.01	0.138	5.13	11.7	2.18	0.308	54.8	35.3	43.1	47.6	63.5	390	9.76	18.1	18.6	19.9	97.2	17.9	21	4.04	33.6	7.22	22.6	1.51	0.00429	0.0929	12.2	4.74	3.63	4.77	2.87	8.61	0.102	0.0016	45.9	0.132	60.5	166	4.42
	KO 1 + Meki	1.65	1.91	0.94	0.00607	0.468	4.4	0.215	0.33	43.9	3.11	0.145	6.3	13.4	2.48	0.332	50.9	31.9	42.4	48.4	70.4	407	7.67	18.4	21.4	19.9	104	24.6	21.4	3.97	35.4	7.85	23.4	1.4	0.00242	0.0969	12.7	5.16	4.24	4.21	3.21	7.6	0.0683	0.00381	47.6	0.174	65.6	149	3.45
	KO2 DMSO	1.11	1.59	0.771	0.0123	0.336	4.17	0.239	0.16	23.1	1.88	0.131	3.2	3.5	0.637	0.226	27.5	28.5	26.6	76.9	39	40.2	7.76	27.7	51.5	26.7	61.2	58.4	27	7.58	29.2	6.71	2.24	2.41	0.000969	0.0354	20.2	4.41	1.91	0.986	2.84	3.72	0.0961	0.00834	45.9	0.0628	66.7	166	3.89
	KO2 DMSO	1.96	1.63	0.906	0.0183	0.418	4.34	0.256	0.219	30.2	2.85	0.155	4.57	7.79	1.25	0.223	28.3	34.5	37.5	74.8	54.9	49.7	9.36	29.4	55.8	28.8	93.3	64	29.7	8.28	26.2	7.76	2.88	2.65	0.000747	0.0723	21.2	5.1	1.61	2.09	2.76	4.41	0.0562	0.00774	47.5	0.061	93.8	142	3.44
	KO2 DMSO	2.47	1.95	0.899	0.00984	0.463	4.53	0.25	0.227	35.8	3.34	0.149	7.04	10.3	1.65	0.254	30.4	55.5	37	71	50.4	54	8.6	28.9	49	27.1	104	54.7	30.6	8.09	34.7	8.65	3.17	1.64	0.00162	0.0703	19.9	5.69	3.17	0.852	2.91	4.7	0.102	0.0278	43.8	0.0584	92.5	176	4.09
	KO2 DMSO	1.96	1.98	0.749	0.0524	0.493	5.17	0.265	0.235	33.7	3.53	0.174	6.84	14.6	2.23	0.272	32.1	43	46.5	77.5	54.3	61.2	9.17	31.4	47.5	30.1	139	57.5	31.7	8.41	36.2	9.36	3.64	1.76	0.00146	0.0895	20	6.15	2.09	1.96	2.73	4.42	0.069	0.0123	50.8	0.0651	82.2	159	3.94
	KO2 + Meki	1.65	1.96	0.895	0.0322	0.463	6.05	0.338	0.203	30.8	2.92	0.146	5.08	7.17	1.33	0.348	30.6	40.2	31.8	82.9	56.8	68.3	9.7	32.4	51.3	32.6	74.2	59.4	34	9.23	38.3	8.2	3.95	1.73	0.00105	0.0395	20.6	5.39	3.87	2.34	2.06	4.36	0.108	0.00854	47.6	0.032	115	146	3.51
	KO2 + Meki	2.01	1.96	0.903	0.0127	0.442	3.39	0.149	0.476	39.6	3.12	0.155	6.83	18.9	2.91	0.406	31.5	49.3	75.9	47.8	48.4	109	7.71	24.9	21.4	16.5	138	31.5	17.2	5.77	23.8	5.1	6.39	1.96	0.00261	0.102	12.4	3.51	5.98	2.38	0.915	38.6	0.257	0.01	55.1	0.276	191	23.2	4.59
	KO2 + Meki	2.19	1.81	0.866	0.0129	0.468	2.98	0.171	0.387	42	2.83	0.145	7.51	20.4	2.93	0.301	36.3	50.4	79	59.4	60.2	114	8.92	30.3	30.2	22.8	163	43.5	23.5	6.63	29.7	7.54	6.69	2.09	0.00279	0.14	16.8	4.95	8.38	3.6	1.79	20.8	0.0634	0.00312	61.5	0.246	148	164	4.3
	KO2 + Meki	2.82	1.97	0.87	0.0505	0.468	3.08	0.152	0.377	41.8	4.05	0.195	9.03	21.1	3.27	0.313	34	48.3	66.5	57.2	54	108	8.3	27.2	22.3	19.8	146	35.9	20.7	6.76	28	7.47	6.11	3.61	0.00236	0.106	15.5	4.91	5.52	2.1	2.27	16.8	0.0926	0.0011	53.2	0.139	155	179	5.25
[truncated: 7 more columns]

## Sheet: PANC-1 supernatant
		Metabolite (µM)	Cystathionine	Cysteine	Cysteamine	Sulfocysteine	Homocysteine	Methionine	MSO	Arginino-succinate	Glutathione	SAM	SAH	Creatinine	Taurine	Hypotaurine	Homotaurine	Mercapto-pyruvate	Glycine	Alanine	Arginine	Aspartic acid	Glutamic acid	Histidine	Leucine	Lysine	Phenylalanine	Proline	Serine	Threonine	Tyrosine	Valine	Tryptophan	Glutamate	Dopamine	Serotonin	GABA	Tyrosine	Tryptophan	Choline	L-2-Aminoadipic acid	Succinate	Malate	alpha-Ketoglutarate	Methylmalonic acid (MMA)	Malonate	Citrate	Lactate	Propionate
Panc 1 12h	Med 1	WT+DMSO	1.03	88.5	22.1	0.191	8.06	69.5	2.86	4.62	4.91	0.0945	0.0112	15.6	4.29	0.992	0.4	33.7	207	501	1470	160	305	109	356	232	149	335	135	160	60.1	263	56.2	18.2	1.67	0.0802	0.0352	141	36.9	4.76	18	42.5	13.2	3.81	0.327	51.8	10.9	1730	278
	Med 2	WT+DMSO	1.01	92.3	23	0.112	8.55	48.4	1.81	3.68	5.82	0.127	0.0162	15.6	5.27	0.827	0.433	48.8	238	637	1840	206	393	134	424	275	182	425	193	189	70.9	329	66.9	21.8	1.91	0.0809	0.0577	166	44	5.18	21.1	42.7	16.1	4.12	0.308	45.8	5.42	1760	353
	Med 3	WT+DMSO	1.08	87.1	22.1	0.217	9.15	51.6	3.26	4.97	5.53	0.0715	0.0174	13.3	5.72	0.966	0.373	43.3	232	577	1620	188	360	123	390	253	173	386	169	181	70.5	299	63.8	20.8	2.37	0.0551	0.0512	158	41.9	5.39	16.2	43	14.7	3.48	0.415	56.5	5.52	1720	281
	Med 4	WT+DMSO	1.02	83.5	24.2	0.203	8.98	43.8	2.75	4.28	5.3	0.0604	0.0167	15	4.66	0.786	0.399	31.9	197	619	1710	192	360	119	379	251	172	407	172	179	64.8	297	64.2	21	2.26	0.0725	0.0443	157	42.2	3.7	19.7	39.4	12.4	3.54	0.426	49.6	5.46	1870	302
	Med 5	WT + Meki	1.04	86.4	21.6	0.179	7.54	85.4	3.56	4.67	5.06	0.0802	0.0212	14	4.25	0.765	0.455	36.8	237	525	1510	167	313	112	351	236	155	346	155	164	62.7	281	58.1	18.8	2.33	0.0558	0.0367	140	38.2	5.19	17.6	34.5	15	3.96	0.357	53.5	5.28	1720	323
	Med 6	WT + Meki	1.09	88.6	22.1	0.154	8.94	38.6	1.99	3.53	5.58	0.111	0.0204	15.7	4.63	0.807	0.346	43.2	258	496	1400	158	302	104	322	212	141	328	142	148	54.8	250	51.3	17.5	2.5	0.053	0.0153	128	33.7	3.38	15.9	39.4	14.1	3.69	0.262	51.6	4.82	1630	277
	Med 7	WT + Meki	0.805	79.7	19.7	0.196	7.56	36.2	1.91	3.31	5.1	0.138	0.0187	14.1	4.48	0.742	0.418	41	229	531	1750	175	331	106	335	242	150	357	161	155	56.1	280	56	19.4	3.02	0.0635	0.0289	139	36.8	5.95	15.9	36.6	11	3.1	0.197	53.4	4.35	1650	275
	Med 8	WT + Meki	1.15	88.4	21.5	0.134	7.95	39.5	2.48	4.04	5.36	0.0667	0.0183	14.9	5.4	0.814	0.395	41.6	243	575	1740	197	365	129	405	265	179	393	186	184	67.5	319	66.4	21.3	2.23	0.084	0.0394	161	43.6	6.18	19.4	41.3	15.6	3.73	0.339	55.7	4.93	1810	366
	Med 9	WT + SHP099	1.03	81.7	22.1	0.17	8.78	54.9	2.96	5.04	8.66	0.0739	0.0224	14.8	5.36	0.83	0.414	38.7	236	664	1880	217	409	142	444	299	194	443	194	202	71.2	349	71.9	23.9	3.26	0.126	0.049	176	47.3	3.24	19.5	40	14.2	4.85	0.364	58.5	5.93	1850	386
	Med 10	WT + SHP099	0.994	85.3	23.4	0.151	8.62	46.1	2.15	4.11	8.43	0.115	0.0192	14	5.24	0.904	0.403	43.5	222	478	1370	168	304	105	327	224	144	334	142	148	57.5	257	52.8	18.1	2.28	0.107	0.0352	127	34.7	3.88	16.1	37.7	15.2	4.82	0.37	55.1	4.92	1630	320
	Med 11	WT + SHP099	1.06	88.5	21.9	0.161	9.12	74	3.11	4.87	9.01	0.17	0.021	15.6	4.59	0.736	0.378	32.2	267	538	1570	178	338	107	367	228	159	367	147	167	60.9	284	58.3	19.6	2.18	0.0568	0.0446	134	38.3	4.35	16	45.8	13.6	4.69	0.332	56	5.64	1880	277
	Med 12	WT + SHP099	1.17	90.9	22	0.207	8.53	79	3.2	4.73	7.94	0.0737	0.0227	13.7	5.31	0.866	0.455	40.4	217	564	1640	181	353	128	367	250	162	380	158	164	61.8	279	60.2	19.7	2.06	0.0751	0.0234	142	39.6	4.05	17.6	44	14.2	4.81	0.373	56.5	5.72	1760	371
	Med 13	WT + Dual	1.04	84.9	21.6	0.132	9.2	33.4	2.19	3.26	8.45	0.0689	0.0172	14.8	4.35	0.853	0.416	35.1	187	590	1780	189	379	126	392	259	177	409	150	183	63.6	306	62.9	21.9	1.67	0.0543	0.0273	155	41.3	3.04	18.4	40.5	14.9	4.38	0.29	54.4	5.23	1940	353
	Med 14	WT + Dual	1.09	92.2	23.5	0.0803	8.17	38.7	1.69	3.15	8.15	0.0837	0.0161	14.9	4.84	0.805	0.387	44.7	218	705	1890	214	395	136	450	299	192	447	188	199	79.4	347	70.8	22.8	2.44	0.0854	0.0449	181	46.6	4.64	19.2	36.9	15.5	4.76	0.278	48.4	3.99	1710	288
	Med 15	WT + Dual	1.17	85.6	19.3	0.195	9.04	65.2	2.83	4.69	8.94	0.104	0.0171	17.6	5.13	0.828	0.392	37.5	285	683	2250	214	407	146	466	313	204	458	186	216	75.8	333	77.3	23.6	2.91	0.0976	0.0475	183	50.8	4.74	22.5	40.9	14.1	4.2	0.355	57	5.01	1880	295
	Med 16	WT + Dual	1.04	89.2	21.2	0.168	8.88	37.5	3.21	4.29	8.29	0.0886	0.0182	14.7	4.62	0.733	0.41	35.9	297	507	1540	169	322	110	337	240	160	352	140	162	54.6	273	57.2	18.4	2.98	0.0317	0.0225	128	37.6	4.54	17.7	40.8	12.4	4.45	0.412	61.3	4.93	1760	308
	Med 17	KO 1 + DMSO	0.947	80.5	20	0.136	7.77	42.1	2	3.41	5.32	0.136	0.0337	13.8	5.57	0.948	0.434	37.6	186	570	1510	172	363	114	353	243	156	337	147	165	57.2	275	56.2	22	2.89	0.0646	0.0465	141	36.9	3.45	15	40.2	14.3	4.43	0.295	55.4	4.51	1670	334
	Med 18	KO 1 + DMSO	1.1	87.7	23.1	0.173	8.13	33.8	1.91	3.37	5.18	0.11	0.0346	14.5	6.02	0.958	0.436	38.8	285	620	1650	181	395	122	407	278	175	389	158	177	65.6	316	63.9	22.9	2.91	0.0957	0.0227	152	42	2.05	18	40.8	17.8	3.8	0.415	58	5.45	1700	350
	Med 19	KO 1 + DMSO	1.01	84.1	21.2	0.169	8	48.1	1.91	3.99	5.47	0.121	0.0321	14.6	5.55	0.948	0.458	39.7	170	683	1690	190	404	130	403	291	169	386	184	182	71.6	330	64	23.8	1.37	0.0994	0.0213	157	42.1	4.76	18.3	36.5	15	3.45	0.319	53.6	4.54	1770	313
	Med 20	KO 1 + DMSO	0.937	84.2	21.5	0.292	8.32	64.3	2.68	4.94	5.15	0.0995	0.0322	15.1	5.65	0.987	0.395	36.1	234	589	1530	168	369	119	366	253	168	354	146	165	63.4	270	57.6	21.7	2.16	0.117	0.0231	146	37.8	3.79	15.1	36.6	15.4	4.34	0.317	60.8	4.92	1840	345
	Med 21	KO 1 + Meki	1.15	89.5	24.1	0.147	8.01	44.3	1.99	3.74	5.93	0.122	0.0516	17.1	6.1	1.06	0.434	38.4	243	694	1810	184	426	150	487	308	205	445	176	215	75.6	360	77.9	24.9	2.12	0.159	0.0469	183	51.2	6.49	19.9	38.4	16.6	4.26	0.312	60.6	5.27	1710	347
	Med 22	KO 1 + Meki	1.32	107	24.1	0.142	9.1	48.5	1.93	3.76	5.81	0.159	0.0381	17.6	5.86	1.07	0.436	42.6	298	562	1600	158	357	118	403	259	173	373	137	181	71.8	283	65.7	20.9	1.67	0.142	0.0309	158	43.2	3.29	16.8	47.7	19.3	4.68	0.399	59.1	5.77	1590	331
	Med 23	KO 1 + Meki	1.15	81.3	22.5	0.172	8.14	45.9	2.65	3.92	4.7	0.0934	0.0473	14.6	5.91	0.976	0.463	35.9	267	576	1520	156	353	110	349	248	155	345	147	160	56.5	286	56.8	20.6	2.27	0.0419	0.0194	135	37.3	3.89	14.4	36.2	15.8	4.53	0.298	55	4.58	1640	319
	Med 24	KO 1 + Meki	1.15	92.3	23.9	0.144	8.11	53.8	2.44	4.35	5.14	0.0733	0.0424	16.2	5.82	0.823	0.406	38.9	226	632	1690	183	382	132	431	299	187	414	167	191	68.6	333	69	22.4	2.47	0.0451	0.0502	163	45.3	5.45	15	41.9	14.9	3.9	0.327	54.6	4.57	1630	262
	Med 193	KO2 DMSO	0.981	80.3	20.3	0.0661	8.53	41	1.66	4.6	4.49	0.0854	0.0201	15.2	5.15	0.818	0.397	41.1	268	492	1720	164	350	128	458	333	165	379	145	174	65	275	64.3	19.8	2.27	0.169	0.0318	178	42.3	4.83	18.1	32.5	25.3	4.16	0.206	51.8	4.33	1710	370
	Med 194	KO2 DMSO	0.968	75.4	19.6	0.0784	8.06	25.8	1.36	3.47	4.83	0.112	0.0219	15.5	5.21	0.915	0.403	47.4	309	413	1510	146	308	121	336	267	141	325	126	148	55.4	232	53.7	17.2	2.01	0.132	0.0209	143	35.3	2.18	15.6	33.7	23.6	3.9	0.214	50.9	3.77	1530	337
	Med 195	KO2 DMSO	0.973	83.8	19.5	0.0568	8.58	25.6	1.33	3.25	4.71	0.0854	0.0213	15.6	5.52	0.812	0.532	45.2	180	457	1560	146	315	113	400	276	150	341	138	150	59.5	221	58	17.6	2.75	0.157	0.0407	157	38.1	5.47	14.5	30.3	22.8	3.71	0.18	51.8	4.03	1600	341
	Med 196	KO2 DMSO	0.98	83.6	19.5	0.0831	8.5	33.2	1.39	3.87	5.76	0.16	0.0173	14.7	5.17	0.885	0.411	49	291	441	1450	142	297	107	388	263	138	328	124	146	56.6	218	55.1	16.9	2.43	0.152	0.021	140	36.2	2.24	15.6	34.8	22.5	3.6	0.185	51.4	3.83	1700	351
	Med 197	KO2 + Meki	0.929	82.3	19	0.0774	8.44	33	1.56	3.71	4.9	0.127	0.0177	16.1	5.49	0.858	0.398	40.3	245	461	1600	153	328	122	406	286	156	351	143	166	62.8	248	59.1	18.2	2.66	0.159	0.0399	160	38.9	4.06	15.3	33.3	24.2	3.8	0.267	49.8	3.99	1580	369
	Med 198	KO2 + Meki	0.941	85	20.8	0.0581	8.92	28.7	1.52	3.3	4.52	0.0827	0.018	15.8	5.39	0.967	0.405	47.9	226	420	1430	141	288	115	400	258	137	321	132	139	50.2	217	52.6	16.9	2.59	0.147	0.023	142	34.6	2.82	11.6	29.8	21.6	3.13	0.278	53	3.76	1570	363
	Med 199	KO2 + Meki	1.08	81.1	19.6	0.0954	8.18	52.2	1.6	3.08	4.42	0.122	0.021	14.5	5.01	0.726	0.426	45.1	228	428	1460	142	308	112	376	278	147	331	138	150	58.1	227	56.5	17.1	2.99	0.159	0.0304	149	37.1	3.04	18.9	38.6	19.8	4.47	0.337	61.4	4.48	1670	444
	Med 200	KO2 + Meki	1.11	87	20	0.0959	8.4	39.6	1.56	3.71	5.02	0.125	0.0193	16.9	5.67	1.01	0.418	45.1	219	457	1500	146	315	114	386	275	150	344	146	148	57.4	239	57.9	17.8	2.73	0.167	0.0254	158	38	2.19	15.3	34.4	19.6	3.77	0.294	58.3	4.19	1670	381
Panc 1 48h	Med 65	WT+DMSO	1.97	81	21.8	0.236	26.4	39	2.18	8.41	12.6	0.123	0.0659	19.3	1.39	0.384	0.54	73.9	216	714	1570	165	511	80.2	243	105	67.2	528	11.8	70.8	39.3	89.4	25.1	28.7	2.37	0.0847	0.0371	106	16.5	1.17	14.8	47.3	27.6	15.2	0.36	51.6	6.77	2180	305
	Med 66	WT+DMSO	1.86	83.1	21.6	0.143	29.2	11.9	1.24	6.11	12	0.165	0.0593	17.1	1.67	0.378	0.521	63.3	220	739	1480	159	502	75.4	236	98.6	63.1	481	11.3	62.6	34.1	84.5	22.3	28.8	2.87	0.102	0.0386	98.9	14.7	2.69	13.4	48.9	30.2	14.8	0.374	48.8	6.35	2280	331
	Med 67	WT+DMSO	1.95	92	23.7	0.244	28.7	24.4	1.53	7.34	13	0.165	0.0646	18.4	1.56	0.452	0.485	71.6	357	786	1520	178	539	83	264	110	68.8	528	14.1	72.7	41.1	92	25.2	32.1	2.68	0.137	0.0548	113	16.6	2.62	15.4	60.3	26	14.8	0.416	49.6	6.77	2130	239
	Med 68	WT+DMSO	2.03	94.5	23.2	0.195	30.6	15.1	1.47	7.63	13.9	0.176	0.0717	18.6	1.39	0.427	0.483	76.6	256	851	1900	191	603	88	298	107	70.5	630	12	76.2	42.5	91.8	26.6	34.7	2.96	0.145	0.0599	119	17.5	3.15	15.8	54.5	27.8	15.5	0.361	47.9	7.22	2100	270
	Med 69	WT + Meki	2.09	86.3	22.9	0.104	23.6	34.9	1.77	7.6	10.8	0.257	0.107	18.9	1.1	0.411	0.455	74	307	743	1450	160	477	86.5	294	148	86.3	528	27.7	89.9	40	98.7	29.9	27.9	2.18	0.123	0.0289	112	19.7	3.32	13.5	50	26.5	12.3	0.293	50.2	7.06	2090	266
	Med 70	WT + Meki	1.8	86.8	24.4	0.162	24.1	25.6	1.36	6.21	9.71	0.23	0.0827	18.5	0.844	0.322	0.415	66.2	288	910	1810	198	603	103	360	173	106	663	33.2	107	54	125	37.3	34.5	2.03	0.146	0.0415	138	24.5	5.07	22	52	30.4	14.8	0.372	54.3	6.82	2050	255
	Med 71	WT + Meki	1.79	84.7	24.1	0.235	25.1	29.1	1.83	8.09	12.9	0.215	0.0718	19.5	1.06	0.449	0.497	64.3	241	871	1640	179	557	98	339	162	96.6	606	27.3	101	49.5	133	34.5	32	2.85	0.127	0.0599	124	22.7	4.69	15.6	52.9	29.9	14.1	0.441	51.9	6.67	1880	348
	Med 72	WT + Meki	2.08	88.8	24.8	0.196	26.8	22.7	1.47	5.91	10.3	0.187	0.0927	20.5	1.06	0.324	0.435	60.5	256	848	1630	174	537	92.6	333	149	94.4	594	24.4	98.4	46.3	124	34.3	31.1	1.79	0.136	0.0201	126	22.5	4.95	17.5	52.4	30	14.6	0.34	49.3	6.31	2050	263
	Med 73	WT + SHP099	1.8	69.2	18.7	0.0535	25.7	8.89	0.771	3.03	17.3	0.115	0.0944	14.3	1.09	0.394	0.456	55.5	180	691	1340	146	468	72.5	263	98	63.4	509	10.5	67.1	38.8	81.1	22.9	27	2.28	0.123	0.0252	93.8	15.1	3.25	13.4	45.2	26.3	14	0.226	55.6	7.03	2100	288
	Med 74	WT + SHP099	1.59	73.4	19.7	0.143	25	19.3	1.42	5.79	20.5	0.14	0.0786	16.2	1.35	0.308	0.456	60.2	201	784	1500	167	528	83.2	265	117	70.4	518	15.5	73.5	40.1	93	26.6	29.3	2.36	0.118	0.0418	104	17.5	4.35	13.2	40.4	27.1	16	0.471	60	6.82	2070	306
	Med 75	WT + SHP099	1.88	83.6	21.5	0.152	26.6	13.5	1.09	5.38	20.5	0.136	0.0739	20	1.45	0.408	0.54	64.6	184	757	1450	162	522	83.7	284	114	70.8	529	15.2	74.4	41.8	93.1	25.8	29	2.32	0.116	0.0321	111	16.9	4.07	16.7	49.1	24.2	14.9	0.314	50.4	6.84	2190	260
	Med 76	WT + SHP099	2.43	99.6	25.6	0.222	33.9	42.9	2.03	7.98	25	0.198	0.0898	23.8	1.65	0.394	0.489	90.4	263	858	1850	191	567	101	322	137	90.8	616	19.5	91	46.2	119	32.5	33.3	2.38	0.142	0.0392	128	21.3	3.49	19	56.8	29.7	15.4	0.317	48.7	7.99	2240	309
	Med 77	WT + Dual	1.85	80.1	20.8	0.221	23.9	23.4	1.42	4.98	20.1	0.156	0.0937	15.4	1.21	0.357	0.511	60.9	212	675	1430	140	420	75.6	273	134	81.1	492	26.9	84.2	39.9	106	28.9	24.6	2.57	0.0993	0.0241	106	19	5.97	12.9	51.5	27.1	12.7	0.241	52	6.83	2150	240
	Med 78	WT + Dual	1.79	79.7	21.9	0.232	25.1	25.7	1.6	5.83	17.6	0.197	0.0964	18.5	1.24	0.43	0.497	58.5	355	810	1520	171	508	99.5	324	157	97	558	33.1	98.2	46.3	115	34.9	30.8	2.93	0.123	0.0238	125	22.9	5.48	14.3	50.7	27.2	12.8	0.279	49.5	6.79	2070	238
	Med 79	WT + Dual	1.58	77.9	20.7	0.134	23.8	15.3	1.01	3.44	17.1	0.165	0.0955	16.5	1.13	0.353	0.482	62.2	237	776	1450	156	486	89	304	148	89.5	547	32	90.3	39.9	112	31.2	28.1	2.28	0.133	0.0263	116	20.5	6.15	15.5	48.6	23.7	12.3	0.237	51.3	5.85	2110	256
	Med 80	WT + Dual	1.41	72.2	20.6	0.166	20.9	22.1	1.22	4.37	17	0.166	0.0985	17.4	1.02	0.378	0.451	67.6	214	817	1610	169	515	97.4	309	165	95.9	537	35	99.1	43.1	134	32	29.2	2.84	0.133	0.045	121	21	4.84	14	49.8	24.1	11.5	0.469	52.1	5.72	2150	235
	Med 81	KO 1 + DMSO	1.68	76.9	20.3	0.149	23.6	24.8	1.48	5.18	10.2	0.193	0.133	17.8	4.32	0.805	0.586	66.5	336	845	1810	188	709	103	359	181	109	551	17.9	114	51	158	39.9	38.8	3.08	0.149	0.0553	139	26.2	6.53	14.8	47	26.6	11.3	0.437	54.8	4.66	2210	229
	Med 82	KO 1 + DMSO	1.7	85.6	20.9	0.244	20.2	41.5	1.87	6.67	10.1	0.165	0.157	16	4.18	0.816	0.5	60.3	194	773	1620	166	623	96	313	178	102	499	19.5	105	46.2	144	35.4	35.2	2.66	0.124	0.0471	130	23.3	5.54	16.2	42.9	25.8	10.8	0.361	57.7	4.79	2130	288
	Med 83	KO 1 + DMSO	1.67	75.9	20.4	0.163	19.3	55.5	1.99	7.15	9.3	0.121	0.17	16	4.1	0.849	0.572	66.6	204	727	1450	150	579	89.1	298	168	96	456	21.8	99.6	43.3	145	35	32.4	2.43	0.083	0.0716	122	23	5.83	13.4	42.7	24.4	10.5	0.282	49.8	4.41	2010	326
	Med 84	KO 1 + DMSO	1.93	79.9	20.3	0.167	23.1	21.6	1.33	4.59	10.6	0.182	0.142	16.5	4.54	0.724	0.536	69.2	242	778	1600	168	652	96	340	176	110	532	15.2	113	50.7	140	40.5	37.1	2.59	0.0873	0.06	136	26.6	6.34	18.4	56.1	24.7	12.4	0.394	49.6	4.72	2280	234
	Med 85	KO 1 + Meki	1.68	84	19.7	0.239	19.6	37.6	2.24	5.78	10.9	0.245	0.129	17.9	4.39	0.788	0.51	59.7	247	802	1530	164	639	102	353	217	122	499	34.2	123	53.4	160	45.2	36.2	2.85	0.0789	0.0541	143	29.7	9.96	15.3	46.5	27.9	10.3	0.27	51.7	4.78	1970	272
	Med 86	KO 1 + Meki	1.63	77.7	20.7	0.183	20.1	31.8	1.91	5.52	9.82	0.212	0.117	17.9	4.49	0.773	0.533	54	252	785	1560	156	624	101	335	210	114	488	31.9	121	49.6	168	40.8	35.9	3.72	0.0793	0.0337	139	26.9	7.36	14.5	47.8	21.9	10.7	0.278	50.8	4.28	1830	263
	Med 87	KO 1 + Meki	1.68	74	18.8	0.183	19.9	29.3	1.88	5.19	9.15	0.29	0.141	18	4.02	0.688	0.514	52.7	323	755	1700	154	610	100	333	199	112	489	33.9	120	49.1	165	41	34.7	2.49	0.0665	0.0789	132	27	9.54	17.6	47.4	24.9	10.2	0.19	51	4.84	2050	279
	Med 88	KO 1 + Meki	1.74	81.9	19.7	0.189	19.8	41.7	2.13	5.46	8.06	0.222	0.149	18.2	3.93	0.658	0.522	55	327	816	1650	169	648	108	367	232	131	520	43.9	139	55.3	180	48.6	36.1	3.28	0.0701	0.0617	147	31.9	12.2	16.5	47.7	25.9	10.8	0.249	54	4.76	1940	218
	Med 209	KO2 DMSO	1.94	67.1	16.9	0.191	23.9	14.3	1	5.91	9.95	0.138	0.0658	15.8	3.16	0.704	0.537	76.1	233	769	1670	158	545	97.1	355	136	84.7	557	17	83.3	43	112	31.2	31	2.63	0.183	0.0544	120	20.5	3.58	13.2	47.9	27.6	11.8	0.389	48.2	5.86	2300	330
	Med 210	KO2 DMSO	1.56	61.5	15.2	0.14	20.1	14	0.992	6.38	9.06	0.141	0.048	15.7	3.02	0.54	0.471	56.4	234	637	1320	129	448	72.8	273	110	65.7	436	15.3	67	34.8	89.8	23.4	24.5	2.68	0.145	0.0402	90.1	15.4	2.91	9.84	40.4	27.3	10.1	0.402	52.7	6.12	2070	247
	Med 211	KO2 DMSO	1.95	69.8	17.3	0.116	23.2	12.1	0.818	5.27	9.28	0.104	0.0564	16.1	3.46	0.683	0.451	62.5	162	737	1620	154	499	91.8	286	152	89.8	501	23.4	94.2	44.3	120	34.2	27.4	3.21	0.185	0.0422	122	22.5	4.46	13.9	38.6	27.9	11.1	0.386	51.7	6.47	2070	284
	Med 212	KO2 DMSO	1.55	66.2	14.9	0.155	20.6	12.4	0.815	6.15	10.1	0.0791	0.0586	16.2	2.67	0.616	0.457	48.6	172	723	1490	140	498	82.8	311	118	69.4	497	17	69.9	37.6	91.6	25.5	27.4	3.17	0.178	0.0352	104	16.7	3.72	16.3	36.6	26.8	11	0.317	52.2	6.77	2200	324
	Med 213	KO2 + Meki	1.5	63.9	16.2	0.133	20.7	14.7	0.796	4.79	8.12	0.103	0.0512	15.2	3.13	0.694	0.536	66.8	244	736	1580	150	504	88.3	353	163	95.3	528	27.4	96.8	46.3	132	34.9	27.4	2.72	0.186	0.0474	119	22.9	5.4	13.2	38.7	28.5	11.1	0.251	53	6.15	2120	302
	Med 214	KO2 + Meki	1.79	74.6	15.6	0.207	14.1	46	1.21	6.94	9.69	0.0703	0.0461	15	3.07	0.625	0.42	44.5	245	666	1370	132	441	83.6	304	153	83.3	451	26.1	86.7	40	120	29.8	24.5	2.8	0.144	0.0751	108	19.6	6.29	14	40.2	28.6	10.7	0.267	52.1	6.19	2100	305
	Med 215	KO2 + Meki	1.29	66.2	14.8	0.143	16.9	19.7	0.848	4.74	8.59	0.0775	0.0449	14.7	2.71	0.51	0.43	43.7	214	728	1630	143	488	90.9	322	155	90.9	506	33.1	96.3	43.2	130	32	27.4	2.85	0.177	0.0359	117	21.1	1.57	12.9	39.5	30	11.3	0.448	56.1	5.67	2080	327
	Med 216	KO2 + Meki	1.37	66.2	15.2	0.117	17.7	22.2	0.855	4.96	8.27	0.093	0.0542	14.5	2.9	0.579	0.471	49.8	320	591	1340	117	397	73.2	273	131	77.8	414	26	76.7	37.2	93.3	27.4	21.9	2.28	0.139	0.0601	101	18	5.39	10.5	35.9	26.3	10.5	0.187	57.1	6.66	2220	263
Panc 1 72h	Med 129	WT+DMSO	4.23	58.2	17	0.0757	28	1.75	0.917	9.64	23.2	0.151	0.133	18	0.914	0.2	0.675	108	194	727	1520	172	772	64.5	170	18.2	0.673	876	5.78	0.69	26.2	1.95	2.18	43.8	3.51	0.163	0.041	65.5	1.43	2.36	13.6	55.5	53.4	22.4	0.292	47.2	14.1	2470	225
	Med 130	WT+DMSO	4.54	72.5	17.2	0.152	28.7	1.85	0.956	10.3	22.8	0.146	0.146	17.4	0.977	0.282	0.566	106	146	699	1490	163	775	67.3	168	19	0.689	849	6.72	0.695	25.8	2.25	2.08	44.4	4.01	0.162	0.0652	65.2	1.37	3.87	13	50.6	57.1	21.7	0.222	46.4	14.1	2170	211
	Med 131	WT+DMSO	4.64	77.5	17	0.0577	27.4	1.47	0.668	6.01	19	0.167	0.122	17.3	0.783	0.283	0.681	117	113	778	1810	177	890	65.4	187	19.2	0.916	936	6.28	0.965	27.7	2.33	2.44	47.4	3.26	0.167	0.0548	74	1.6	1.71	14.6	53	51.3	20.4	0.244	49.4	13.6	2270	240
	Med 132	WT+DMSO	3.65	66.4	17	0.111	30.1	1.79	0.836	9	20.1	0.184	0.109	16.5	0.834	0.223	0.602	94.7	138	703	1390	159	723	63.5	150	19.4	2.48	747	6.41	2.56	23.8	3.12	2.58	40.5	3.56	0.147	0.0348	61.4	1.69	3.57	15.4	56.1	56.6	19.6	0.357	52	12.4	2200	228
	Med 133	WT + Meki	2.81	75.8	18.9	0.0977	38.7	2.65	1.14	11.5	17.4	0.231	0.215	18.2	0.613	0.264	0.643	96.1	205	1020	2090	205	939	84.7	289	50.2	13.1	1100	10.7	14.2	36.7	16.3	5.64	51.1	2.75	0.216	0.0685	91.1	3.71	1.89	19	52	60	19.1	0.191	45.7	12.2	2100	235
	Med 134	WT + Meki	3.2	76.6	17.3	0.15	37.5	2.31	0.9	9.4	18.2	0.267	0.181	17.4	0.414	0.26	0.706	103	258	900	1620	179	805	70	240	39.4	9.18	923	9.54	10.4	30.4	12	4.02	44.3	4.24	0.189	0.0336	77.7	2.64	2.27	18.4	49.1	59.7	19.8	0.239	47.6	11.7	2320	207
	Med 135	WT + Meki	2.59	70.6	15.8	0.101	34.7	1.9	0.669	6.48	17.4	0.303	0.182	18.1	0.529	0.231	0.671	102	138	951	1650	179	872	73.8	256	45.1	12.2	937	10	12.3	31.4	16.8	4.63	47	3.4	0.137	0.0401	81.1	3.04	1.39	15.4	53.7	61.5	19.7	0.301	46.3	10.6	2270	256
	Med 136	WT + Meki	2.77	66	22.2	0.1	42.2	3.13	1	9.43	14.3	0.228	0.215	19.4	0.359	0.213	0.675	70.3	159	805	1530	154	745	65.9	219	41	11.6	766	8.65	11.9	26.9	14.2	4.53	39.6	2.89	0.14	0.0615	69.7	2.98	1.6	12.6	55.4	165	37.1	0.273	126	116	2620	144
	Med 137	WT + SHP099	3.75	56.1	17	0.0891	35.6	1.1	0.607	6.98	35	0.0481	0.158	17.5	0.441	0.174	0.682	46.8	130	739	1530	164	728	64	161	22.9	2.37	797	7.71	2.41	26.3	2.89	2.38	41.6	2.88	0.153	0.0475	65.3	1.56	3.05	12.5	56.4	50.5	23.6	0.302	50.5	38.9	2590	174
	Med 138	WT + SHP099	4.58	64.7	17.4	0.0805	35	1.83	0.857	9.49	38.7	0.109	0.117	16	0.387	0.314	0.696	64.7	113	901	1740	195	876	74.9	178	25.8	1.24	941	8.62	1.35	27.3	3.29	2.26	48.2	2.62	0.166	0.0394	73.6	1.48	1.96	14.4	52.3	38.1	18	0.222	44.9	20	2430	187
	Med 139	WT + SHP099	3.94	64	19.9	0.111	37.1	2.21	1.04	11.1	39.2	0.139	0.179	17.2	0.527	0.328	0.636	66	136	965	2070	217	958	84.4	241	28.8	1.99	1060	8.85	2	33	3.78	2.81	51.9	4.21	0.223	0.0544	85.3	1.85	4.92	16	56.4	42.1	20.5	0.24	46.1	19.8	2510	161
	Med 140	WT + SHP099	4.22	62.1	17.7	0.0987	35.2	2.33	1.14	11.4	37.5	0.187	0.157	19.6	0.451	0.282	0.645	55.3	112	857	1780	188	846	69.4	214	26.3	1.57	953	9.12	1.59	29	3.23	2.46	48.1	4.45	0.198	0.0548	74.4	1.61	2.9	13.9	59.8	43.9	26.2	0.543	54.1	22	2460	255
	Med 141	WT + Dual	3.18	68	19	0.0778	35.4	12.7	1.37	12.6	34.2	0.275	0.239	15.9	0.652	0.298	0.669	52.7	253	1020	1830	204	879	84	286	77.4	35.1	986	13.7	36	36.5	40.2	11.1	50	3.18	0.165	0.0503	93.5	7.29	4.15	15.9	49.9	40.7	21.9	0.349	53.7	15.4	2340	234
	Med 142	WT + Dual	3.29	70.6	18.1	0.0788	39.8	6.04	0.849	9.29	35	0.225	0.151	18.2	0.588	0.317	0.651	59.9	187	828	1700	166	788	72.5	257	63	29.3	854	11.2	30.4	31.1	35.2	10.3	42.6	3.05	0.138	0.0357	81.6	6.76	3.58	13	47.1	44.4	19.2	0.426	53.9	11.8	2200	502
	Med 143	WT + Dual	3.14	65.5	17.4	0.0302	37.3	6.31	0.929	12.1	35	0.324	0.253	17.5	0.64	0.305	0.639	66.9	207	1020	1790	199	900	81.1	246	63.1	22.7	954	13.2	23.2	32.9	28.5	7.67	50.1	2.86	0.171	0.0346	88.1	5.04	4.66	14.2	51.2	53.5	23	0.417	57.7	14.9	2230	391
	Med 144	WT + Dual	3.49	70.7	17.1	0.0861	39.4	11.1	1.31	12.1	32.4	0.31	0.179	17	0.578	0.445	0.673	60.8	230	880	1630	174	785	74.5	250	64.8	29.3	910	11.3	29.9	33.5	34.2	9.92	43.3	3.16	0.18	0.0379	88.5	6.52	1.86	16.8	49.4	45.1	23.3	0.463	57.1	13.1	2290	339
	Med 145	KO 1 + DMSO	4.48	65.8	18	0.064	40	7.27	0.91	9	15.4	0.248	0.178	17.8	2.09	0.596	0.712	55.7	238	383	2490	96.8	434	98.9	103	110	14.1	519	1.29	5.79	30.2	56.6	0.652	11	353	0.0108	0.0905	50.7	0.459	2.45	10.1	48.2	53.8	21.7	0.289	63.3	9.67	2300	337
	Med 146	KO 1 + DMSO	4.38	67.8	17.2	0.104	38.3	6.67	0.81	7.25	17.4	0.199	0.223	18.5	1.96	0.626	0.887	100	182	769	1810	164	942	88.3	264	101	52.3	772	4.83	51.2	40.1	55.2	17.6	50.5	2.8	0.197	0.0946	100	11.6	2.75	14.2	52.5	54	21.5	0.347	57.7	9.34	2190	216
	Med 147	KO 1 + DMSO	4.59	76.4	19.5	0.0786	43.2	5.16	0.796	8.42	19.2	0.336	0.276	18.5	2	0.8	0.841	72.6	209	717	1830	151	864	86.2	278	86.8	47.9	773	5.06	47.8	40.6	47	17.4	50.1	2.68	0.212	0.0606	101	11.5	1.87	16.6	60	65.3	24.8	0.305	55.9	10.1	2220	259
	Med 148	KO 1 + DMSO	4.36	67	17.4	0.0441	42.2	6.17	0.791	7.42	18.3	0.31	0.234	19.2	1.86	0.712	0.89	72	256	708	1800	144	883	81.6	288	94.8	53.8	768	5.11	56.1	43.6	54.5	19.8	48.1	3.49	0.21	0.0612	104	13	1.87	13.8	51.1	53.7	22.2	0.4	57.8	10.1	2400	289
	Med 149	KO 1 + Meki	2.33	73.7	18.9	0.0408	31.7	18.4	1.12	7.55	15.5	0.253	0.251	17.2	2.95	0.871	0.771	63.4	251	789	1540	145	835	89.6	338	167	93.2	637	7.37	94.3	49	105	32.9	46.3	3.48	0.167	0.117	121	21.6	4.49	13.6	45.5	48.1	16.3	0.519	60.6	7.41	2190	279
	Med 150	KO 1 + Meki	2.44	75.9	18.6	0.0484	35.8	16.5	1.02	7.31	13.9	0.324	0.222	19.9	3.09	0.914	0.773	74.3	293	795	1760	148	869	98.6	339	154	88.7	685	6.41	91.7	51.1	102	30.9	48.4	2.93	0.197	0.0876	129	20.3	4.37	14.6	46.2	54.7	18.6	0.342	58.7	8.72	2160	341
	Med 151	KO 1 + Meki	2.4	72.6	18.1	0.047	34.1	15.4	1.09	7.22	14.1	0.273	0.238	17.3	3.17	0.8	0.737	68.8	340	745	1560	147	866	88.9	335	160	90.8	672	5.53	94.8	50.7	102	32	48.3	2.3	0.184	0.0735	122	21	7.15	14.8	42.8	61.1	19.6	0.306	53.4	8.66	2190	343
	Med 152	KO 1 + Meki	2.16	75.6	19.2	0.0358	36.7	14.9	0.879	7.02	15.9	0.335	0.329	17.9	3.06	0.931	0.72	63.9	300	672	1660	137	762	87.1	322	160	91.5	635	5.88	95.4	51	103	34.1	43.2	2.49	0.182	0.0571	128	22.4	4.04	17.3	47.5	57.6	18.3	0.265	53	8.61	2430	340
	Med 225	KO2 DMSO	5.57	55.9	15	0.0993	27	1.51	0.526	8.16	14.7	0.163	0.0741	16	1.48	0.424	0.548	97.2	144	841	1710	166	710	73.5	244	45.2	29.3	774	13.9	29.7	31.1	26.5	9.99	38.3	3.8	0.205	0.0842	84.3	6.57	6.38	13.3	47.9	46.3	16.9	0.238	54.6	9.3	2220	281
	Med 226	KO2 DMSO	4.82	54.7	12.1	0.0922	25.7	1.9	0.556	8.35	13.1	0.0829	0.0769	15.3	1.43	0.594	0.641	84.6	145	765	1610	150	630	66.3	206	40.9	26.9	646	13.5	26.8	26.6	23.4	9.48	34.8	2.72	0.185	0.0836	75.2	6.23	7.41	11.6	46.7	39.5	17.8	0.248	56	10.2	2120	188
	Med 227	KO2 DMSO	5.27	55.5	14.4	0.0758	31.3	2.18	0.628	10.3	14.1	0.143	0.0959	17	1.64	0.438	0.597	91.9	163	794	1610	155	676	76.1	214	47.2	30.1	707	13.7	30	30.4	25.8	10	36.3	3.12	0.188	0.0836	77.2	6.58	5.15	13.2	50	48.3	18.5	0.416	48.2	9.55	2330	298
	Med 228	KO2 DMSO	5.2	54	14	0.157	25.7	2.9	0.85	14.8	13.8	0.128	0.0769	15.9	1.81	0.5	0.628	93.5	145	756	1510	143	640	68	195	38.5	25.5	659	10.8	25.3	26.1	21.2	8.56	34.7	2.94	0.168	0.0723	71.4	5.62	4.23	13	41.7	46.1	13.9	0.251	50.5	8.36	2240	346
	Med 229	KO2 + Meki	4.2	53.3	12.4	0.0922	27.9	4.62	0.694	7.47	12.2	0.157	0.1	15.8	1.27	0.499	0.609	< 0	250	837	1570	149	663	72	247	68.1	38.5	736	21.5	39.8	31.1	40.9	12.4	34.7	2.77	0.173	0.0832	80.1	8.18	8.14	14.5	46.2	46.6	15.2	0.356	51.2	8.86	2160	227
	Med 230	KO2 + Meki	3.28	57.5	10.4	0.0813	28.1	6.05	0.73	8.13	12	0.135	0.0952	15.8	1.43	0.455	0.685	< 0	258	912	1730	162	692	77.3	247	78.6	43	752	23.1	43.9	30.9	51.7	13.6	38.2	3.04	0.164	0.0588	87.6	8.91	6.39	13.9	41	45.1	15.6	0.173	53.2	8.36	2190	275
	Med 231	KO2 + Meki	3.2	56.3	10.8	0.055	29.1	3.78	0.536	6.25	11.9	0.175	0.0852	15.8	1.25	0.46	0.621	< 0	146	795	1510	140	638	65.6	213	65.3	34.5	667	21	34.6	25.9	39.2	10.3	32.5	3.12	0.148	0.0492	71.2	6.78	4.83	11.8	43.9	45.9	15.5	0.282	58.4	9.51	2110	232
	Med 232	KO2 + Meki	3.92	64.3	12.6	0.0754	32.3	5.17	0.596	8.03	14.5	0.17	0.0894	17	1.48	0.653	0.632	< 0	196	811	1500	147	648	72.4	228	65	37.2	686	21.8	38.5	27.7	41.6	11.5	34.6	2.5	0.153	0.0802	80.5	7.58	6.16	14.4	49.5	58.5	18.7	0.313	53.2	10.9	2180	239
		MedCon 1	0.989	84.8	22	0.109	1.43	39.5	2.54	2.78	1.62	0.00573	0.00472	15	4.96	1.1	0.443	< 0	214	302	1730	184	262	149	437	378	194	338	348	200	69.8	327	79.7	14.8	2.42	0.0813	0.0066	192	52.4	14.7	17.6	34.3	21.8	0.414	0.268	58.4	7.53	846	402
		MedCon 2	1.03	104	24.6	0.0741	1.53	54.8	3.54	3.75	1.79	0.0289	0.00635	16.4	5.26	1.13	0.414	< 0	183	304	1840	188	268	169	456	380	208	337	328	214	64.5	345	81.3	15.6	3.49	0.0803	0.0109	205	53.4	12.6	15.6	39.8	13.6	0.189	0.223	41.7	4.22	839	345
		MedCon 3	0.905	93	23.1	0.0927	1.54	37.6	2.53	2.97	1.83	0.0313	0.00503	17.1	5.66	1.28	0.419	< 0	239	300	1800	185	270	150	460	368	207	349	363	208	61.9	304	79.2	15.2	2.08	0.134	0.0184	187	52.1	11.1	17.2	35.2	12.7	0.304	0.245	45	3.02	899	262
		MedCon 4	0.868	97.3	20.3	0.0852	1.46	44.2	2.81	3.47	1.55	0.0447	0.00536	15.9	6.27	1.06	0.369	< 0	252	262	1580	164	232	131	408	337	177	299	321	182	62.4	271	68.7	13.3	2.61	0.115	0.0122	159	45.2	8.25	14.2	37.6	11.5	0.324	0.188	45.4	3.18	872	268
		MedCon 5	0.926	90.3	23	0.0723	1.61	57.5	3.33	3.41	1.04	0.0764	0.00696	17.4	6.1	1.26	0.448	< 0	157	399	1430	156	214	122	404	332	179	290	252	183	63.2	277	70.8	12.4	2.7	0.0384	0.0071	169	46.5	10.2	14.7	39.6	11.4	0.155	0.298	46.2	3.49	923	198
		MedCon 6	1.01	108	24.1	0.057	1.38	38.1	2.36	2.87	1.04	0.0358	0.00416	16.6	6.17	1.12	0.413	< 0	268	586	2120	223	313	200	593	486	267	433	357	268	95.4	422	106	17.4	2.64	0.0728	0.0209	234	69.5	11	18.7	37	13.2	0.477	0.328	47.4	3.89	970	287
		MedCon 7	1.03	109	25.2	0.107	1.6	48	3.27	3.73	0.968	0.0671	0.0054	17.5	6.2	1.23	0.342	< 0	250	432	1540	166	226	138	440	334	200	323	269	199	65.1	312	77.4	13.6	3.87	0.087	0.011	176	50.9	13.8	16.8	35.9	12.3	0.26	0.361	45.9	3.91	967	195
		MedCon 8	0.901	86	23.5	0.0612	1.69	43.4	2.62	3.45	1.08	0.0671	0.00591	17.9	6.68	1.2	0.484	< 0	200	373	1440	147	208	131	398	308	169	284	237	177	58.1	317	67.2	11.8	2.17	0.0789	0.0207	156	44.2	9.1	16.1	37.8	11.6	0.403	0.296	43.7	3.65	810	315
		MedCon 9	1.21	126	27.7	0.0433	2.45	54.3	3.76	3.84	0.919	0.0593	0.00596	19.6	6.29	1.36	0.382	< 0	230	569	1780	185	253	157	575	434	246	396	258	249	87	349	101	14.5	3.26	0.039	0.0143	217	66.5	10.8	18	41.7	14.6	0.555	0.397	49.3	5.27	969	232
		MedCon 10	1.3	122	28.2	0.0687	2.24	64	4.13	4.96	0.862	0.0579	0.00684	18.6	7.87	1.12	0.42	< 0	235	573	1790	178	246	156	553	429	238	393	253	248	78.7	337	98.3	14.1	2.43	0.0648	0.015	227	64.6	14.4	20.6	41.7	15.7	0.482	0.451	53.3	5.14	983	288
		MedCon 11	1.45	122	25.8	0.0522	1.88	50	2.28	3.35	0.899	0.0897	0.00479	20.1	7.77	1.38	0.414	< 0	337	601	1880	187	251	180	615	441	256	418	261	266	92.7	334	103	15	3.06	0.123	0.0141	216	67.7	15.3	19	50.6	13	0.437	0.255	48.2	4.99	1130	208
		MedCon 12	1.16	117	29.2	0.0597	2.22	44.1	2.33	3.28	0.891	0.0599	0.00554	20.3	7.36	1.42	0.443	< 0	575	561	1770	181	249	149	545	420	240	390	261	253	76.5	293	97	14.5	3.11	0.0998	0.00947	202	63.8	9.35	18.2	48.4	14.9	0.502	0.184	50.1	5.1	994	233
		MedCon 13	0.691	89	22.1	0.0791	1.42	32.9	2.02	2.33	1.64	0.0332	0.00528	14.8	5.31	1.02	0.369	< 0	183	227	1440	143	211	118	373	315	163	281	282	172	58	299	66.5	12.6	2.59	0.114	0.00459	164	43.7	10.2	15.6	35	11.2	0.354	0.323	50.2	3.4	819	441
		MedCon 14	0.929	96.4	21.7	0.127	1.62	44.9	2.48	3.16	1.98	0.0575	0.00656	17.2	5.82	0.993	0.398	< 0	195	264	1540	164	231	133	415	353	186	304	294	189	65.2	300	76.3	13.6	2.37	0.137	0.0111	174	50.1	9.27	14.7	36	11.4	0.286	0.205	49.9	4.16	866	564
		MedCon 15	1.03	99.1	24.3	0.0838	1.99	51.5	2.24	3.26	1.01	0.0408	0.00524	16	6.74	0.995	0.405	< 0	198	481	1800	175	259	170	510	385	222	375	299	228	80.6	371	87.9	14.5	3.28	0.134	0.0251	216	57.8	13.3	17.5	37.1	11.4	0.27	0.328	48.5	4.64	851	317
		MedCon 16	1.08	96.5	23.3	0.0769	1.78	49.9	2.55	3.59	1.1	0.0442	0.00611	17.1	6.44	1.14	0.39	< 0	177	360	1260	127	190	117	367	284	163	279	223	169	55.3	260	67.1	10.8	2.82	0.0882	0.01	156	44.1	13.1	12.6	39.5	12.6	0.234	0.365	50.6	4.27	822	442
		MedCon 17	1.23	123	24.8	0.0668	2.28	54.9	2.64	3.37	0.859	0.0501	0.0061	18	7.7	1.45	0.418	< 0	204	559	1710	175	235	148	560	408	230	370	258	236	86.5	348	96.6	13.6	2.98	0.115	0.0231	206	63.5	9.8	17.6	40	14.9	0.209	0.363	50	5	897	359
		MedCon 18	1.35	119	29.6	0.0632	2.4	46.7	2.34	2.84	0.897	0.0666	0.00657	21.5	8.04	1.55	0.433	< 0	291	482	1700	153	206	135	535	363	207	323	211	214	76.9	306	84.7	11.8	3.13	0.104	0.00801	182	55.7	8.49	14.7	47.8	16.6	0.234	0.296	51.6	4.97	937	455
		MedCon 19	1.12	100	26.8	0.0717	1.72	45.5	2.3	3.22	1.89	0.056	0.00585	18.1	6.23	1.25	0.362	< 0	211	291	1630	164	239	135	478	362	201	335	284	204	74.3	300	82.3	13.8	2.79	0.107	0.0208	181	54.1	8.21	16.9	38.3	15.3	0.457	0.419	50.9	4.5	959	475
		MedCon 20	1.05	101	22.7	0.0603	1.62	39.5	3.04	2.93	1.71	0.0633	0.00626	17.2	5.35	0.877	0.344	< 0	157	317	1720	187	262	149	475	394	209	361	334	211	73.4	317	85	15	2.35	0.0863	0.0103	196	55.9	9.52	19.7	32.1	12	0.333	0.327	52.5	4.3	872	449
		MedCon 21	0.88	93.4	18.6	0.0743	2.08	49	2.92	3.69	1.59	0.0289	0.00695	17.5	5.75	1.11	0.385	< 0	238	323	1640	167	246	142	430	362	194	324	319	202	70.4	310	79.4	13.9	2.57	0.0735	0.00923	182	52.2	9.47	19.4	37.8	12.6	0.411	0.229	51.5	4.45	854	390
		MedCon 22	1.06	105	23	0.0938	1.61	40.8	2.19	3.01	1.79	0.0569	0.00714	16.3	6.48	1.13	0.476	< 0	210	287	1530	155	229	132	437	342	190	306	278	193	66.9	277	73.9	12.7	3.4	0.0607	0.00446	170	48.6	8.5	16.3	37.6	15.7	0.388	0.358	59.3	5.22	893	436
		MedCon 23	1.18	105	24	0.0959	1.65	42	2.65	3.08	1.37	0.0726	0.00646	16	6.15	1.09	0.467	< 0	157	429	1530	163	234	136	450	343	190	314	290	198	71.7	312	76.4	13.3	3.33	0.0925	0.00834	164	50.2	8.41	17.7	44	12.9	0.246	0.3	52.3	5.28	875	400
		MedCon 24	1.06	105	18.5	0.0843	2.03	56.3	3.2	3.85	1.14	0.0345	0.00683	17.7	6.61	1.47	0.606	< 0	179	497	1750	187	266	157	497	385	216	368	332	224	81.3	365	89.8	15.1	2.31	0.0871	0.0132	202	59.1	9.97	20.5	38.2	13.3	0.275	0.392	50.6	4.16	932	357
		MedCon 25	1.1	104	21.2	0.0801	1.96	37	2.57	2.93	1.07	0.0219	0.00451	16.9	5.95	1.24	0.404	< 0	219	452	1590	175	237	140	469	374	204	329	287	206	73.2	328	80.3	13.4	1.87	0.0935	0.019	176	52.8	8.57	17.5	41.4	14.8	0.331	0.247	50.5	4.95	961	323
		MedCon 26	1.03	104	20.8	0.106	1.74	47.4	2.77	3.34	1.19	0.0295	0.00563	17.1	5.81	1.03	0.395	< 0	230	454	1540	165	230	151	474	352	197	336	289	205	74.1	320	84.3	13.1	2.06	0.0813	0.0249	168	55.4	9.46	15	44.8	14.9	0.28	0.29	54	4.94	907	291
		MedCon 27	1.3	114	25.9	0.107	2.27	50.9	3.13	3.64	0.893	0.0875	0.00549	18	7.11	1.33	0.423	< 0	189	636	1790	200	273	159	616	432	241	386	313	246	89.7	401	96.8	15.4	2.87	0.0916	0.00819	200	63.6	11.4	22.9	43.8	14.8	0.231	0.396	50.1	4.72	975	356
		MedCon 28	1.37	116	20.5	0.0784	1.53	51.7	2.82	3.08	0.852	0.0157	0.00854	17.9	6.86	1.4	0.436	< 0	247	550	1550	173	230	138	510	373	208	335	270	216	81.1	339	87	13.4	1.92	0.0891	0.0154	176	57.2	12.2	16.3	43.3	13.3	0.208	0.485	50.8	4.97	913	310
		MedCon 29	1.39	111	21.9	0.0827	2.36	52.1	3.06	3.35	0.851	0.0314	0.00516	18.6	6.7	1.41	0.453	< 0	211	612	1790	194	264	161	594	414	239	375	291	249	87.2	364	97	14.7	2.28	0.0926	0.00435	212	63.8	12.1	17.6	41.7	13.9	0.5	0.282	49	5.4	908	310
		MedCon 30	1.24	104	22.2	0.115	1.69	59.3	3.47	3.82	0.778	0.0249	0.00797	17.7	6.68	1.27	0.529	< 0	275	560	1590	168	229	138	480	396	205	333	280	214	78.1	340	82.2	13.8	2.41	0.0801	0.0133	183	54.1	11.1	18.8	39.3	15.2	0.213	0.241	57.5	4.77	876	366
[truncated: 7 more columns]

## Sheet: YAPC lysate
	Metabolite (µM)	Cystathionine	Cysteine	Cysteamine	Sulfocysteine	Homocysteine	Methionine	MSO	Arginino-succinate	Glutathione	SAM	SAH	Creatinine	Taurine	Hypotaurine	Homotaurine	Mercapto-pyruvate	Glycine	Alanine	Arginine	Aspartic acid	Glutamic acid	Histidine	Leucine	Lysine	Phenylalanine	Proline	Serine	Threonine	Tyrosine	Valine	Tryptophan	Glutamate	Dopamine	Serotonin	GABA	Tyrosine	Tryptophan	Choline	L-2-Aminoadipic acid	Succinate	Malate	alpha-Ketoglutarate	Methylmalonic acid (MMA)	Malonate	Citrate	Lactate	Propionate	Itaconate
YAPC 12h	WT+DMSO	0.436	3.12	1.05	0.0176	0.301	2.68	0.0207	0.711	49.4	1.24	0.305	1.69	31.1	4.12	0.434	< 0	38.8	27.5	25.8	216	118	3.83	13.2	16.9	9.12	65.8	28	9.9	5.94	28.9	2.67	6.89	0.00294	0.00589	0.65	8.72	1.76	2.03	2.68	10.6	62.9	0.18	0.0213	36.8	0.437	201	187	3.47
	WT+DMSO	0.567	3.38	1.11	0.0253	0.278	3.25	0.0244	0.88	60	1.28	0.279	2.37	40	6	0.5	< 0	54.6	34.6	33	180	121	5.42	17.6	16.5	11.7	76.1	41.1	12.7	7.51	37.9	3.36	6.96	0.00259	0.0109	0.721	11.7	2.21	1.46	2.42	8.65	76.7	0.126	0.0295	42.6	0.464	241	200	3.54
	WT+DMSO	0.605	3.99	1.26	0.0182	0.352	3.47	0.0333	0.894	65	1.68	0.24	3.11	50.1	8.02	0.546	< 0	63	41.9	38.1	228	151	7.7	19.3	19.8	13.8	94.9	53.9	14.3	8.43	47.2	4.04	8.73	0.0031	0.0114	1.01	12.9	2.66	2.16	3.82	13.1	96.7	0.124	0.0176	37.1	0.504	244	182	2.95
	WT+DMSO	0.749	4.06	1.37	0.0217	0.349	3.84	0.0248	0.906	66.6	1.44	0.287	3.68	55.6	8.71	0.582	< 0	50	40.9	35.9	210	133	6.2	20.7	19.8	14.8	92.3	32.4	15.3	8.74	44.9	4.39	8.15	0.00276	0.0107	0.988	13.3	2.89	2.57	3.28	12.9	73	0.0785	0.0139	40.8	0.764	249	205	3.65
	WT + Meki	0.706	4.66	1.43	0.0193	0.421	4.78	0.0253	0.801	95.8	1.53	0.247	3.59	57.3	9.93	0.563	< 0	70.8	55.7	48.7	242	172	7.91	30.2	25.9	19.3	121	37	20.1	12.1	57.2	5.57	10.2	0.0032	0.00965	1.29	18.6	3.66	4.59	3.97	13.3	65.5	0.157	0.0092	35.3	0.439	335	172	3.09
	WT + Meki	0.832	5.48	1.56	0.0188	0.497	5.8	0.026	0.887	122	1.94	0.559	4.04	66.1	11.4	0.614	< 0	75.9	61.2	51.9	265	195	8.48	32.9	28.3	21.7	132	40.7	22.4	12.5	65.5	6.35	11.6	0.00283	0.0143	1.49	18.1	4.18	2.99	5.1	14.9	84.5	0.274	0.00846	36.1	0.49	358	166	3.19
	WT + Meki	0.382	2.65	1.1	0.0204	0.26	3.15	0.0184	0.722	57.6	0.939	0.254	2.05	26.8	4.02	0.325	< 0	34.1	31	30.5	167	119	4.68	18.3	18	12.2	68.6	23.8	12.7	6.91	37.9	3.46	7	0.00248	0.00754	0.625	10.8	2.28	2.08	2.32	11.5	43.2	0.0992	0.00413	36.2	0.294	203	173	3.45
	WT + Meki	0.467	2.94	1.14	0.0306	0.268	3.29	0.0203	0.735	61.8	0.95	0.35	1.93	26.2	3.72	0.406	< 0	41.8	31.6	33.6	168	113	5.12	18.3	20.3	12.2	67.1	26.2	13.2	7.01	40.9	3.37	6.58	0.00286	0.00745	0.655	11.2	2.22	1.88	2.49	13	49.3	0.0748	0.013	42.3	0.305	197	169	3.55
	WT + SHP099	0.366	3.01	1.19	0.0209	0.328	2.66	0.0207	0.573	48.1	1.41	0.141	1.37	23.1	3.18	0.382	< 0	33.1	28	30.6	210	119	4.08	15.2	21.8	10.3	66.6	22.1	10.8	6.16	36	3.08	7.19	0.00375	0.00758	0.415	9.41	2.02	0.998	2.73	11.2	32.7	0.0632	0.00567	39.1	0.283	201	177	4.23
	WT + SHP099	0.589	3.45	1.33	0.0223	0.311	3.27	0.0231	0.743	58.9	1.4	0.344	1.85	33.4	5.21	0.439	< 0	41.8	32.7	35.6	192	126	5.57	17.7	25.3	12.2	79.3	27.5	12.6	7.16	39	3.89	7.4	0.00277	0.0127	0.526	11.7	2.56	2.09	3.67	11.5	47.4	0.135	0.032	41	0.376	224	165	3.75
	WT + SHP099	0.554	3.39	1.34	0.0255	0.271	3.2	0.0228	0.661	52	1.26	0.14	1.55	23.7	3.69	0.328	< 0	30.4	28.8	35.4	156	130	5.33	17.9	24.4	12.4	69.5	26.4	12.4	7.43	40.3	3.81	7.34	0.00311	0.01	0.46	11.1	2.51	1.5	2.53	13.2	37.7	0.154	0.011	37.2	0.252	207	176	4.63
	WT + SHP099	0.517	3.13	1.07	0.0234	0.245	3.11	0.0217	0.815	45	1.61	0.452	1.52	26.6	4.06	0.437	< 0	37.3	29.1	31.4	154	123	5.06	16.4	19.5	11.1	70.6	25.2	11.9	6.75	36.3	3.36	7.14	0.00299	0.0105	0.445	10.8	2.21	0.923	2.42	9.46	44.2	0.0526	0.0195	40	0.297	187	180	4.02
	WT + Dual	0.463	3.28	1.36	0.029	0.29	3.46	0.025	0.967	62.1	1.32	0.264	2.37	30.5	4.49	0.423	< 0	39.6	33.5	41.1	165	153	6.13	20.1	26.1	12.9	78.8	25.2	13.5	7.22	41.2	3.84	9	0.00349	0.0102	0.468	12.4	2.53	1.05	2.78	10.6	45	0.085	0.00455	40.8	0.379	221	187	3.79
	WT + Dual	0.353	2.53	0.987	0.0184	0.256	3.01	0.021	0.579	48.5	1.1	0.145	1.25	21.2	2.99	0.364	< 0	32.8	31.8	32.7	177	158	5.24	17.3	22.2	11.2	69.6	22.4	12.4	6.76	37.1	3.52	9.36	0.00234	0.0103	0.426	10.7	2.32	0.917	2.53	9.72	34.3	0.192	0.0152	39.5	0.199	190	152	3.76
	WT + Dual	0.289	2.53	0.943	0.0166	0.263	2.55	0.0201	0.484	45.2	1.07	0.179	1.64	22.3	3.39	0.306	< 0	32.9	26.3	27.8	154	116	4.43	14.9	17.4	10	60.8	20.9	10.8	5.95	31.9	3.16	6.65	0.00366	0.00821	0.351	9.36	2.08	2.34	2.57	9.54	29	0.0432	0.00315	38.8	0.236	153	164	3.83
	WT + Dual	0.356	2.6	1.04	0.0107	0.241	2.89	0.0225	0.636	46.7	1.19	0.0838	1.43	27	3.69	0.404	< 0	41.1	29.9	34.7	153	125	5.04	16.4	21	11.4	67.4	22.5	12.2	6.91	35.4	3.45	7.36	0.00301	0.00741	0.443	10.8	2.27	1.61	2.07	9.65	40	0.105	0.004	43.7	0.202	176	172	4.16
	KO 1 + DMSO	0.292	1.77	0.907	0.0178	0.23	2.32	0.0416	0.494	42.1	0.927	0.124	1.73	30.9	4.01	0.451	< 0	58.2	30.3	19.7	152	82.8	3.34	15.4	10.5	9.43	52.3	58.2	9.68	5.85	38.8	2.52	4.73	0.00393	0.00213	0.556	9.57	1.66	3.97	2.82	17.9	45.6	0.117	0.39	44.8	7.16	155	165	5.38
	KO 1 + DMSO	0.388	2.23	0.854	0.0134	0.26	2.59	0.0217	0.647	44.7	0.951	0.211	1.63	41.4	5.44	0.318	< 0	39.7	31.1	18.4	178	105	3.32	16.2	12.3	9.94	58.9	23.7	10.5	5.98	35.2	2.58	6.29	0.00263	0.0021	0.468	9.61	1.69	2	2.07	12	59.5	0.0853	0.0296	41	0.866	166	155	4.05
	KO 1 + DMSO	0.413	2.2	0.842	0.0263	0.303	2.59	0.0232	0.69	49.1	0.937	0.174	1.37	41.6	5.48	0.443	< 0	42.3	35.1	22.2	191	113	4.31	17	11.9	10.6	62.4	26.5	10.6	5.78	35.8	2.84	6.34	0.00369	0.00224	0.511	9.86	1.87	2.48	2.1	10.6	66.9	0.0729	0.011	37.4	0.529	187	160	3.64
	KO 1 + DMSO	0.433	2.28	0.824	0.0186	0.318	2.84	0.024	0.679	53.9	1.33	0.172	2.07	45.7	6.03	0.456	< 0	48.4	31.9	22.5	201	104	4.31	18.3	13.8	11	56.8	30.1	11.1	6.44	36.7	3.09	6.15	0.0038	0.00236	0.534	10.3	2.03	1.82	2.66	10.1	52.2	0.0862	0.00763	37	0.59	210	198	3.51
	KO 1 + Meki	0.188	1.7	0.772	0.0276	0.195	2.6	0.0226	0.536	35.4	0.557	0.131	1.25	36.1	4.6	0.416	< 0	41.6	27.7	21.4	125	83	3.59	15.3	12.7	9.67	61.9	26.4	10.6	5.99	34.1	2.82	4.86	0.00319	0.00206	0.546	8.83	1.86	3.87	1.71	10.2	27.5	0.0574	0.0111	38.7	0.271	162	163	4.25
	KO 1 + Meki	0.21	1.77	0.792	0.0166	0.185	2.35	0.0178	0.552	41.9	0.576	0.182	1.26	38.2	5.05	0.35	< 0	40.3	26.5	20.3	129	83.8	3.47	14.4	14.2	8.67	61	22.3	9.31	5.25	34	2.58	4.85	0.00325	0.00188	0.476	8.6	1.7	6.61	1.66	12	29.1	0.148	0.0017	42.7	0.272	168	150	3.91
	KO 1 + Meki	0.224	1.94	0.751	0.0256	0.247	2.68	0.0205	0.532	48.3	0.575	0.132	1.72	44.1	5.33	0.444	< 0	47.2	28.6	23.3	150	94.2	3.48	16.3	14.2	10.3	67.5	27.7	11.1	6.16	31.7	3.1	5.4	0.00364	0.00256	0.598	9.49	2.04	4.27	1.67	9.02	34.3	0.0977	0.0255	37.8	0.28	171	199	4.8
	KO 1 + Meki	0.195	1.76	0.629	0.017	0.208	2.52	0.0186	0.552	36.9	0.74	0.136	1.24	39.2	4.67	0.438	< 0	42.2	27.7	21.3	129	85	3.64	15.7	14.3	9.31	62.3	23.7	10.2	5.6	37.7	2.82	5.07	0.00322	0.00206	0.519	8.96	1.86	5.05	1.74	9.25	26.9	0.141	0.0079	40.1	0.222	150	172	4.17
	KO2 DMSO	0.211	1.75	0.936	0.0099	0.155	0.765	0.0453	0.287	57.4	0.938	0.19	1.87	27.8	3.1	0.261	43	28.8	16.9	14.8	139	100	2.48	8.23	10.5	6.08	34.4	11.1	6.2	1.89	5.68	2.18	5.85	1.71	0.000676	0.646	5.04	1.43	3.09	1.43	9.94	40.1	0.169	0.0339	55.8	0.401	312	384	6.88
	KO2 DMSO	0.202	1.55	0.874	0.0142	0.142	0.754	0.0499	0.233	51.5	1.02	0.205	1.45	26.9	3.3	0.257	49.2	25.1	17.1	16.6	124	96.5	3.91	7.82	11.2	5.8	32.3	16.3	6.15	1.72	6.46	2.24	5.53	1.92	0.000441	0.599	5.28	1.47	3.81	1.48	8.27	31.4	0.211	0.0349	53.2	0.408	270	267	5.34
	KO2 DMSO	0.156	1.53	0.803	0.0311	0.111	1.01	0.064	0.211	41	0.865	0.155	1.2	18.5	2.05	0.246	37.1	19.2	12.2	13.3	111	78.3	2.26	6.6	11	4.78	24.3	8.07	4.93	1.36	4.19	1.82	4.68	1.71	0.00043	0.528	4.3	1.19	3	1	9.5	29.9	0.302	0.0344	59.9	0.337	246	248	5.58
	KO2 DMSO	0.203	1.63	0.794	0.0162	0.132	0.998	0.0577	0.204	48.4	0.886	0.172	1.21	24.6	2.79	0.27	41.7	25.4	15.4	15.8	131	92.2	2.81	8.57	11	6.07	31.2	10	6.22	1.73	6.49	2.22	5.12	2.65	0.000565	0.571	5.16	1.46	3.46	1.69	8.04	27.9	0.243	0.0551	61.2	0.326	281	302	7.34
	KO2 + Meki	0.141	1.34	0.858	0.012	0.137	0.877	0.0375	0.235	48.2	0.593	0.147	1.03	20.4	2.31	0.24	41.1	27.2	13.8	14.6	112	82.9	2.45	7.47	11	5.59	29.3	8.65	5.64	1.56	3.78	1.88	4.89	2.86	0.000593	0.539	4.55	1.24	2.73	1.19	3.33	17.8	0.203	0.00861	50.3	0.227	215	190	5.29
	KO2 + Meki	0.123	1.48	0.825	0.00145	0.134	0.969	0.0563	0.172	43.2	0.509	0.147	0.905	16.1	1.72	0.232	38.9	20.9	12	14.1	88.3	72.7	2.25	7.35	10.3	5.47	24.5	9.69	5.69	1.55	5.66	1.95	4.15	2.13	0.002	0.388	4.45	1.28	2.34	1.11	3.81	18.1	0.128	0.0189	50.5	0.343	247	164	6.03
	KO2 + Meki	0.119	1.61	0.722	0.0131	0.123	1.68	0.0695	0.221	36.5	0.429	0.107	0.984	11.9	1.38	0.229	34.5	23.7	9.34	13.4	69.7	59.9	1.83	6.39	9.52	5.01	19.5	7.47	4.99	1.41	5.69	1.58	3.43	1.69	0.000324	0.296	3.94	1.04	2.97	0.758	4.76	16.4	0.145	0.0124	52.4	0.258	176	162	5.89
	KO2 + Meki	0.128	1.59	0.884	0.0193	0.124	0.773	0.0451	0.217	42.7	0.667	0.135	1.12	17.9	1.98	0.244	34.2	25	13	15.4	90.5	75.2	2.43	8.36	10.9	6.26	26	10.9	6.64	1.83	7.71	2.1	4.39	2.86	0.000964	0.436	5.18	1.38	2.51	0.858	3.8	20.3	0.159	0.0148	52.7	0.285	268	205	4.05
YAPC 48h	WT+DMSO	1.45	5.18	1.36	0.021	0.479	5.5	0.0396	0.628	55.1	2.44	0.957	5.75	46	8.76	0.644	4.04	66.9	82.9	88.6	188	172	13	29.2	39.3	29.4	147	33.3	29.9	12.3	55.4	11	10.2	0.0034	0.00726	3.1	19.1	7.25	2.43	3.71	3.74	26.5	0.129	0.0525	49.9	0.284	236	185	6.17
	WT+DMSO	1.18	3.65	1.15	0.0275	0.264	3.95	0.032	0.543	45.9	1.55	0.477	4.82	41.3	7.73	0.61	< 0	129	60.9	56.3	122	124	8.37	16.9	26.9	19.6	107	19.1	20.5	6.85	35.4	4.91	7.19	0.00198	0.00329	2.62	10.6	3.23	2.37	2.36	3.67	28.8	0.114	0.011	55.7	0.307	228	205	5.33
	WT+DMSO	1.21	3.96	1.29	0.0201	0.315	4.07	0.031	0.53	45.8	1.44	0.519	3.74	42.7	7.87	0.585	< 0	34.1	70.1	60.9	172	147	7.58	18.5	29	20.2	124	26.2	20.9	6.23	31.5	4.59	8.84	0.00242	0.00493	2.67	9.46	3.02	1.47	3.16	2.41	16.8	0.117	0.0105	50.4	0.202	270	172	4.64
	WT+DMSO	1.06	3.48	1.04	0.0249	0.268	3.79	0.0293	0.51	46.3	1.81	0.719	3.94	39.4	6.92	0.554	< 0	67.2	62.6	58.4	152	138	8.09	17.4	28	18.7	115	24.2	19.7	7.47	34.4	4.49	8.13	0.00285	0.00482	2.5	11.4	2.95	2.88	2.64	3	21.3	0.0652	0.00256	53	0.191	212	246	5.78
	WT + Meki	1.24	3.22	1.28	0.0314	0.206	5.25	0.141	0.901	71.4	0.955	0.517	4.58	49.5	8.23	0.319	46.3	66.7	52.5	45.4	150	127	8.84	13.1	19.5	18.2	90.5	10.3	19.2	3.85	16.7	6.91	7.07	2.6	0.00134	3.03	9.56	4.54	4	2.21	2.54	10	0.0725	0.0285	57.1	0.193	166	215	5.55
	WT + Meki	1.23	3.39	1.34	0.00786	0.214	3.67	0.134	0.722	66.9	0.976	0.456	6.08	57.9	8.53	0.354	50.7	63	56	56.6	162	127	8.22	12.5	20.6	17.8	87.9	11.3	18.8	3.06	18.9	6.59	7.38	2.01	0.00112	3.14	9.89	4.33	3.63	2.32	2.41	10.1	0.0849	0.0198	52.7	0.106	169	157	4.73
	WT + Meki	0.911	3.09	1.03	0.0266	0.193	4.95	0.145	1.04	60.2	0.885	0.513	2.89	33.7	5.69	0.296	48.8	42.7	45.9	46.5	118	108	7.23	10.3	18.5	15.6	70.4	11.3	16	2.75	18	3.55	6.41	1.97	0.000816	2.12	8.75	2.33	2.84	1.77	3.34	14.4	0.174	0.0169	52.7	0.181	237	202	4.73
	WT + Meki	0.945	2.95	1.2	0.0219	0.203	4.86	0.152	0.841	58.5	0.904	0.443	3.72	34.2	5.94	0.312	38.7	69.6	42.9	47.8	110	101	8.47	12.7	16.6	16.8	68	14.3	17.4	3.11	16	6.24	5.93	1.84	0.000786	1.99	9.26	4.1	2.02	1.7	3.28	12.5	0.0347	0.0312	46.4	0.216	262	168	5.93
	WT + SHP099	1.28	4.59	1.86	0.0262	0.258	5.46	0.187	1.31	49.7	1.3	0.44	3.9	40.2	6.71	0.293	42.6	56	53.1	45.6	139	128	8.98	13.3	23.1	15.9	78.9	12	16.5	3.78	20.3	6.83	7.51	2.14	0.0014	1.33	9.81	4.49	3.41	1.62	5.2	31	0.0604	0.0267	48.8	0.645	323	151	4.69
	WT + SHP099	1.41	5	1.58	0.0154	0.279	3.37	0.159	1.21	50.6	1.39	0.493	5.81	47.3	8.05	0.315	36.7	57.9	63.3	55.4	144	152	10.1	14.1	24	17.8	96.3	16.3	18.6	3.75	18.5	7.26	8.77	2.45	0.00125	1.65	10.6	4.77	4.13	2.38	6.38	38.5	0.177	0.0314	50.1	0.309	323	173	3.77
	WT + SHP099	1.42	5.18	1.76	0.0653	0.274	4.46	0.178	1.06	44.6	1.55	0.464	6.06	48	8.02	0.367	33.5	55.7	57.5	53.4	180	150	9.07	13.6	26.6	18	103	18.2	18.2	3.63	19	7.23	8.89	2	0.00177	1.83	10.5	4.75	4.45	2.83	7.62	37.5	0.0858	0.00176	45.7	0.43	322	178	3.98
	WT + SHP099	1.42	5.29	1.73	0.0268	0.273	3.33	0.139	1.03	50.7	1.62	0.476	5.71	51.1	8.56	0.351	42.6	68.3	60.5	45.5	162	157	9.27	12.4	22	15.9	96.3	17.9	16.4	3.41	16.9	6.38	8.6	1.6	0.00145	1.81	9.46	4.19	4.02	2.38	5.62	30.6	0.142	0.0282	55	0.453	323	207	4.7
	WT + Dual	0.536	2.8	1.14	0.00707	0.203	2.75	0.126	0.616	50	0.925	0.267	2.48	34.7	5.27	0.275	27.4	44.6	37.3	44.2	142	113	7.4	9.39	20.9	12.7	61.9	15.9	13.2	2.33	15.4	4.72	6.71	1.87	0.0006	1.51	7.42	3.1	3.4	1.62	2.92	14.1	0.113	0.0355	50.3	0.187	158	177	4.69
	WT + Dual	0.662	2.98	1.23	0.0322	0.194	2.39	0.0953	0.358	59.8	0.886	0.36	3.01	44.6	7.35	0.303	46	42	32.8	39.4	127	110	6.65	8.85	22.6	12.1	60.6	9.59	12.6	2.44	15.2	4.61	6.49	2.56	0.00077	1.44	6.52	3.03	3.45	1.86	2.96	14.3	0.178	0.00269	50.7	0.203	154	178	4.71
	WT + Dual	0.868	3.96	1.2	0.0173	0.215	2.99	0.147	0.712	60.7	0.94	0.385	5.06	51.1	8.38	0.315	40.9	62.4	42.9	46.1	143	131	7.36	11.4	26	15.5	73.8	9.97	15.7	3.44	16.9	5.63	7.74	2.22	0.00137	1.05	8.44	3.7	4.47	1.77	2.77	14.1	0.105	0.00694	49.5	0.179	157	211	4.57
	WT + Dual	0.804	3.57	1.29	0.0105	0.227	3.32	0.127	0.666	65.8	0.98	0.402	4.38	52.1	8.56	0.307	39.1	47	41.2	42.5	142	126	6.16	12.1	21.1	14.5	69.7	14.6	15.4	3.06	15.3	5.36	7.45	1.79	0.00155	1.57	8.38	3.52	3.73	1.31	2.85	10.6	0.143	0.0298	48	0.188	131	161	5.01
	KO 1 + DMSO	1.61	3.62	1.11	0.0153	0.341	5.76	0.191	1.98	49.3	1.16	0.78	5.65	71.7	12.7	0.416	48.4	79.3	72.3	51.9	129	132	9.18	16	17.6	19.6	108	12	21.4	3.91	24.1	6.82	8.24	2.76	0.000161	1.98	10.6	4.49	5.69	1.94	5.62	32.2	0.146	0.012	46.3	0.292	201	153	4.56
	KO 1 + DMSO	1.41	2.95	1.16	0.0185	0.292	3.61	0.16	1.37	57.8	1.21	0.435	3.83	70.5	10.5	0.359	38.1	71.6	73.7	52	139	129	8.44	14.9	23.9	18.7	107	18.3	19.6	3.37	24.4	6.43	7.76	1.24	0.000192	1.95	10.1	4.23	4.12	2.29	5.57	30.7	0.0948	0.00477	49	0.407	272	171	4.56
	KO 1 + DMSO	1.45	3.12	1.11	0.0534	0.314	4.84	0.163	1.42	51.7	0.975	0.452	5.61	69.5	11.4	0.387	44.1	65.8	71.4	46	129	127	7.77	15.5	15.2	17.7	88.3	14.9	18.7	3.95	20.4	5.84	7.4	1.68	0.000555	1.69	9.6	3.84	5.64	2.37	6.84	38.2	0.0513	0.00674	49.1	0.48	330	183	4.29
	KO 1 + DMSO	1.41	2.67	1.08	0.0374	0.252	5.42	0.179	1.78	53.6	1.4	0.474	4.37	62.6	9.63	0.366	40.2	69.7	56.7	32	121	103	6.97	15.2	12.7	14	71	14.4	14.9	3.31	18	4.96	5.96	2.14	0.000108	1.34	7.99	3.26	5.02	1.62	5.12	27.7	0.152	0.0165	47.8	0.268	220	169	5.67
	KO 1 + Meki	0.281	1.28	0.59	0.017	0.128	1.7	0.105	0.617	41.8	0.401	0.237	2.96	54.5	6.72	0.347	49.5	46.7	27.3	24.3	85.1	77.5	5.5	8.98	11.5	11.1	56	12.9	12.1	2.01	13.5	3.85	4.43	1.85	0.000156	1.01	6.17	2.53	4.77	1.26	3.49	11.1	0.125	0.00542	46	0.161	141	162	5.22
	KO 1 + Meki	0.242	1.17	0.808	0.0267	0.165	2.85	0.113	0.812	36.9	0.521	0.195	2.69	48.7	6.29	0.341	36.3	45.2	27.4	26.9	81.9	73	5.2	9.57	11.6	11.6	55.1	12.7	12.1	2.16	15.4	3.87	4.24	2.36	9.66e-05	1.03	6.44	2.54	1.77	1.09	4.67	14.6	0.0977	0.00213	47	0.16	166	144	4.83
	KO 1 + Meki	0.261	1.35	0.704	0.0353	0.142	2.46	0.106	0.799	37.1	0.378	0.219	3.27	47	6.16	0.344	38	46.8	26.6	22.9	85.9	73.7	5.42	9.47	11.8	11.5	52.4	12.7	11.4	2.34	15.1	3.95	4.29	1.56	0.000222	0.957	6.06	2.6	3.13	1.36	3	9.01	0.165	0.0429	44	0.171	120	170	5.12
	KO 1 + Meki	0.226	1.31	0.72	0.00748	0.17	3.63	0.121	0.932	35.8	0.455	0.208	1.77	41	5.29	0.574	42.4	41	26	29.7	91.3	77.9	5.68	10.1	13.3	12.1	55.5	14.4	12.2	2.29	17.8	4.32	4.62	2.47	0.000286	0.961	6.41	2.84	4.47	1.42	3.73	10.7	0.173	0.0298	52.6	0.215	151	226	5.05
	KO2 DMSO	0.465	3.93	1.05	0.0207	0.261	2.46	0.114	0.712	61.4	1.39	0.313	2.22	31.6	4.34	0.329	51.6	34.5	28.6	26.3	125	139	2.93	12.8	16.4	10	42.7	15	10.4	2.92	10.4	3.56	7.87	1.91	0.000603	1.7	7.22	2.34	2.91	1.48	3.35	22.7	0.112	0.0113	48.1	0.204	256	167	3.92
	KO2 DMSO	0.419	3.39	0.947	0.0152	0.231	2.47	0.0995	0.6	60	1.22	0.3	1.8	32.5	5.07	0.349	42.7	35.3	28.2	26.5	147	149	4.56	11.3	17.1	10.2	38.8	11.6	10.7	2.61	11	3.64	8.38	2.09	0.000505	1.98	7.31	2.39	3.57	1.79	3.58	24.5	0.134	0.0467	49	0.252	368	154	4.17
	KO2 DMSO	0.393	3.28	1.16	0.0116	0.291	1.44	0.0672	0.262	53.7	1.03	0.278	1.33	30.1	4.17	0.344	43.5	33.4	21	21.8	125	119	3.41	11.1	13.3	8.89	34.3	9.03	9.54	2.72	7.58	2.88	7.09	1.66	0.000364	1.55	6.14	1.89	4.76	1.41	3.59	18.5	0.0952	0.0153	49.5	0.235	229	179	3.94
	KO2 DMSO	0.328	3.19	1.17	0.012	0.262	1.3	0.0682	0.318	61.7	0.947	0.293	1.76	30	3.92	0.352	47.1	32.6	24.5	25.9	143	127	3.76	10.5	11.1	9.46	41.6	11.4	9.81	2.49	10.4	3.23	7.26	1.8	0.00019	1.8	6.59	2.13	3.37	1.25	3.92	20.2	0.0666	0.0229	47.5	0.231	163	185	3.62
	KO2 + Meki	0.287	3.16	0.913	0.00416	0.235	1.51	0.0692	0.287	81.5	0.862	0.366	1.5	32	3.89	0.332	44.8	37.8	23.7	21.8	100	121	4.52	11.8	13.6	10.6	42.5	12.4	11.5	2.57	11.4	3.46	7.12	2.81	9.38e-05	1.25	6.93	2.28	2.91	1.09	3.31	14.6	0.185	0.0076	47.8	0.235	142	155	3.94
	KO2 + Meki	0.257	2.66	0.919	0.0145	0.207	1.67	0.0869	0.409	73.8	0.848	0.312	1.53	28.2	3.51	0.318	46.9	28.5	23.7	24.7	113	132	3.58	12	13.1	10.3	43.5	12.1	10.6	2.64	11	3.55	7.3	2.57	0.000364	1.16	7.07	2.34	2.49	1.88	3.73	18.2	0.0814	0.00341	48.9	0.308	145	219	4.15
	KO2 + Meki	0.272	3.04	0.923	0.0289	0.185	2.16	0.0855	0.417	74	0.896	0.338	1.27	27.8	3.44	0.341	47.1	28.7	22.8	21.1	92.4	115	3.4	11	13.8	10.3	39.5	11	10.6	2.37	10.2	3.34	6.65	2.22	0.000238	1.3	6.96	2.19	2.72	1.37	3.49	17.4	0.054	0.0416	49.6	0.263	128	164	4.34
	KO2 + Meki	0.26	2.92	0.991	0.0159	0.253	1.43	0.0776	0.346	72.3	0.759	0.349	1.32	23.6	3.04	0.306	42.3	26.7	21.9	22.7	96.6	125	4.02	11.8	11.9	9.85	37.3	9.23	10.2	2.72	9.58	3.23	7.08	2.58	0.00045	1.09	6.68	2.13	2.81	1.31	3.62	16.3	0.109	0.00747	48.5	0.224	180	179	4.07
YAPC 72h	WT+DMSO	0.949	4.04	1.56	0.00844	0.373	2.41	0.143	0.557	32.5	1.49	0.49	5.97	32.9	5.31	0.302	46.3	64.1	66.1	83.5	72.5	111	10.5	13.5	30.1	19	85.4	27.5	19.4	3.72	28.1	6.38	6.52	1.59	0.00101	2.96	11.7	4.19	2.22	1.25	4.71	26.2	0.0861	0.00279	45.9	0.334	202	174	3.43
	WT+DMSO	1.49	4.69	1.64	0.0531	0.379	6.23	0.302	1.08	43.4	1.37	0.546	9.03	39.1	6.73	0.302	43.3	80.8	85.7	87.5	81.3	136	10.8	14.8	29.8	19.7	104	26.5	20.4	3.85	24.8	6.69	7.79	2.29	0.00152	3.99	12	4.4	2.34	1.54	4.79	26.9	0.179	0.0465	50.5	0.54	197	174	3.87
	WT+DMSO	1.4	5.09	1.92	0.0217	0.451	2.18	0.171	0.694	40.6	1.32	0.621	8.38	41.9	6.71	0.309	46.1	70.6	85.9	92.2	99.4	138	9.8	14.1	25.6	18.7	109	26.7	20.5	3.83	26.6	6.42	8.03	1.99	0.00219	4.25	11.6	4.22	5.28	1.27	4.83	25	0.0971	0.0139	46.9	0.641	190	175	3.68
	WT+DMSO	1.52	4.69	1.72	0.0201	0.387	2.61	0.153	0.826	40.4	1.74	0.833	7.85	44.1	7.68	0.325	45.9	72.9	78	79.3	80	127	8.97	11.7	20.9	15.9	95.6	21.5	16.5	3.14	20.6	5.42	7.13	2.25	0.00211	3.65	9.76	3.56	3.36	1.14	4.99	30.7	0.0874	0.00224	47.2	0.452	208	136	3.52
	WT + Meki	0.879	3.44	1.17	0.0156	0.259	3.07	0.182	0.768	51.7	0.945	0.493	5.7	36.1	6.13	0.327	47.1	71.6	66.6	58.3	90.1	112	9.03	12.4	19.7	16.7	66.7	18.8	17.6	3.13	23.2	5.81	6.49	1.59	0.000721	2.96	9.57	3.82	2.21	1.39	3.67	13.1	0.0893	0.0158	44.7	0.24	102	186	3.85
	WT + Meki	0.938	3.92	1.5	0.0237	0.302	2.28	0.131	0.49	60.3	0.832	0.691	5.24	46.9	7.04	0.321	50.2	87.2	86.2	67.3	112	144	11.6	16.5	24.4	22.3	87.7	24.5	23.4	4.36	28.4	7.84	8.21	1.85	0.000886	3.78	11.7	5.15	3.6	2.37	2.97	10.9	0.113	0.00439	47.7	0.209	101	167	4.14
	WT + Meki	0.863	4.07	1.39	0.0223	0.309	2.33	0.151	0.61	49.5	1.15	0.553	4.68	29.4	4.75	0.305	41.7	63.4	54	50.1	77.7	101	7.93	12.6	20.1	16.6	57.6	13.3	17.8	3.23	21.9	5.61	5.88	1.77	0.000225	2.34	9.5	3.68	1.54	2.1	3.85	16.2	0.143	0.0253	48.9	0.226	135	147	4.1
	WT + Meki	0.92	3.98	1.37	0.035	0.317	4.01	0.211	0.836	54.4	0.872	0.544	5.94	42.4	6.53	0.337	40.2	48.1	63.3	67.8	84.2	102	9.62	12.9	21.4	19.2	62.1	13	20.5	3.09	23.3	6.7	5.83	1.82	0.000219	3	10.5	4.4	0.683	0.95	3.7	14.7	0.0686	0.0301	48.7	0.205	114	151	4.53
	WT + SHP099	1.44	6.81	2.48	0.0199	0.433	2.95	0.236	0.822	41	1.45	0.627	7.92	41.4	6.03	0.26	43.3	61.9	88	84.8	88.6	157	11.2	14.1	28.2	19.3	83	24	20.5	3.75	21.9	7.53	9.17	1.47	0.000533	2.8	11.5	4.95	1.06	1.39	5.24	19.4	0.116	0.011	45	0.424	220	128	4.04
	WT + SHP099	1.6	7.53	2.87	0.0256	0.513	2.97	0.219	0.768	45.7	1.93	0.499	8.06	43.2	6.71	0.265	42.4	74.7	87.6	82.7	85.8	148	11.7	15.7	29.8	20.4	87.5	23.3	21.6	3.92	25.6	7.22	8.46	2.11	0.000462	2.7	12.3	4.75	0.607	1.92	4.62	26	0.129	0.015	47.9	0.408	189	138	3.72
	WT + SHP099	1.37	5.33	1.95	0.0132	0.209	2.09	0.165	0.843	46	2.05	0.468	6.62	35	5.46	0.27	35.7	49.1	69.8	59.2	79.3	116	9.64	12.9	24.6	16.5	72.4	12.9	17.1	3.39	20.5	6.7	6.71	1.65	0.000666	2.6	9.98	4.4	1.95	1.48	5.68	25.1	0.102	0.0082	46.7	0.513	160	158	4.17
	WT + SHP099	1.06	5.59	2.21	0.0285	0.212	2.88	0.186	1.24	48.2	1.99	0.577	6.81	31.7	4.69	0.25	42.4	52	70	75.1	77.5	119	9.24	13.8	28.2	17	73.6	20.8	18.3	3.6	24.8	7.36	6.83	2.07	0.0013	2.55	11.2	4.84	2.82	2.19	5.26	25.6	0.136	0.0206	48	0.422	172	135	3.95
	WT + Dual	0.663	3.56	1.33	0.0162	0.169	1.58	0.105	0.534	53.3	0.882	0.597	5.13	35.3	4.94	0.276	40.8	44.2	53.7	42.3	130	129	8.21	10.9	21.9	14.3	59.2	15.8	15.4	2.63	21.3	5.64	7.56	2	0.000515	1.82	8.7	3.71	1.91	1.16	3.63	11.8	0.109	0.0119	44.5	0.216	96.4	143	4.24
	WT + Dual	0.921	3.44	1.23	0.0214	0.172	3	0.192	1.43	61.1	0.753	0.473	6.05	49.9	7.7	0.318	45.2	69	61.1	40.9	109	128	8.62	10.4	16.5	13.9	57.8	12	14.7	2.33	18.2	5.29	7.35	1.68	0.000887	1.94	7.64	3.48	2.08	1.12	4.39	16.9	0.0949	0.0261	45.1	0.277	106	126	3.63
	WT + Dual	0.702	3.14	1.16	0.0161	0.149	3.13	0.165	1.38	54.2	0.859	0.381	3.63	35.8	5.66	0.279	38.5	47.9	59.8	40.8	99.8	123	7.91	9.58	18.1	13.2	61.7	8.6	14.1	2.27	20	5.29	6.55	1.8	0.000294	1.74	8.03	3.48	0.98	1.47	3.22	14.7	0.183	0.00618	46.7	0.264	122	120	3.67
	WT + Dual	0.656	3.15	1.36	0.066	0.154	4.84	0.178	1.28	52.8	0.798	0.449	4.57	37.3	5.93	0.282	44.1	50.1	50.6	36.4	98.7	107	5.95	8.93	15.8	12.4	56.3	12.2	13	2.2	16.5	4.92	6.04	2.02	0.000399	1.62	7.19	3.23	0.729	1.22	3.46	15.8	0.0746	0.00721	47	0.133	126	146	3.89
	KO 1 + DMSO	1.51	3.47	1.05	0.021	0.193	5.42	0.229	1.87	46.4	1.41	0.523	4.91	65.1	9.99	0.373	52.2	86.9	148	56.4	105	132	9.74	25.8	32.8	18.2	133	33	18.9	6.27	14.7	6.18	7.9	1.84	0.000777	2.88	15.7	4.06	6.96	2.44	2.43	8.49	0.141	0.00382	45.1	0.302	116	127	4.07
	KO 1 + DMSO	1.33	3.52	0.951	0.027	0.201	2.41	0.123	0.613	45.5	1.47	0.687	3.2	67.8	11.4	0.413	86.5	94.4	160	63.1	117	146	10.2	31.7	33.5	24.4	124	36.6	26	6.87	16.2	7.4	8.53	2.06	0.000234	3.05	19.6	4.86	3.67	2.02	3.06	9.55	0.0859	0.0439	46.5	0.268	101	184	3.74
	KO 1 + DMSO	1.62	3.1	1.16	0.0214	0.251	6.35	0.246	1.91	50.1	1.78	0.578	4.62	65.4	10.6	0.485	48	88.4	168	66.3	151	156	12	32.4	37.6	24.9	140	36.7	26.4	7.55	20.1	9.08	9.59	3.31	0.000403	3.26	20.9	5.97	3.4	2.58	2.68	6.47	0.089	0.00161	44.8	0.24	104	125	3.77
	KO 1 + DMSO	1.54	3.36	1.19	0.0338	0.242	2.27	0.162	1.41	47.6	1.46	0.627	4.82	76	12.1	0.35	58.9	120	176	64.2	104	145	11.1	34.6	30.2	24.4	148	33.5	25.7	7.48	20.6	8.51	8.21	3.52	0.000357	3.26	20	5.6	5.16	3.02	3.04	6.63	0.0973	0.00508	47	0.265	108	186	4.32
	KO 1 + Meki	0.284	0.97	0.616	0.00654	0.124	0.988	0.062	0.507	33.7	0.352	0.221	1.71	38.3	4.97	0.314	46	42.1	34.4	15.9	89.5	88	4	14	10.9	11	53.8	15.4	11.7	3.09	9.74	4.37	5.24	2.51	0.000201	0.61	8.42	2.87	3.25	2.68	2.88	6.88	0.231	0.0144	45.7	0.221	107	143	3.5
	KO 1 + Meki	0.291	1.05	0.732	0.0217	0.0962	1.68	0.094	0.672	28.5	0.309	0.196	1.98	34.3	4.26	0.301	43.4	35	32.8	16.6	90.1	86.1	3.99	12.8	13.7	10.4	45.5	16.1	10.7	2.93	9.49	3.83	5.02	3.17	5.57e-05	0.521	8.38	2.51	2.92	2.9	3.11	6.64	0.121	0.0133	43.9	0.217	91	155	3.69
	KO 1 + Meki	0.322	1.1	0.644	0.0545	0.119	2.62	0.106	0.912	38.9	0.375	0.315	2.22	48.8	6.35	0.349	47.7	45.5	47.2	20.2	113	124	5.43	17	15.6	13	69.2	18.9	13.6	4.2	13.6	4.47	6.93	2.28	0.000209	0.905	11.1	2.94	3.69	2.98	2.77	5.43	0.0966	0.031	41.2	0.177	101	121	3.72
	KO 1 + Meki	0.344	1.05	0.618	0.0178	0.136	1.12	0.0672	0.625	32.5	0.424	0.262	2.37	49.2	5.76	0.323	50.6	42.8	48.4	20.5	124	128	4.91	16	15.8	12.9	75.4	19.3	13.4	3.84	12.7	4.71	7.46	1.84	0.000254	0.862	11	3.1	2.97	3.57	2.8	7.04	0.13	0.0299	44.8	0.21	95.4	153	4.36
	KO2 DMSO	0.358	4.95	1.51	0.0219	0.341	1.76	0.0907	0.297	46.1	0.892	0.431	2.16	20.3	2.76	0.331	45.2	38.1	30.8	38.1	73.5	121	5.42	16.4	18.1	13.7	35.8	17.3	13.9	4.21	15.7	4.39	6.85	2.62	0.000247	2.19	8.85	2.89	3.66	0.955	2.44	10.6	0.0348	0.0447	51.3	0.367	275	129	3.9
	KO2 DMSO	0.411	5.12	1.73	0.0194	0.369	1.53	0.0779	0.419	55.3	1.14	0.38	2.62	25.3	3.73	0.321	42.2	39.2	31.1	34.4	72.4	109	5.31	13.2	15.2	11.2	36.9	11.5	11.7	2.84	13	3.75	6.41	2.04	0.000285	2.55	7.61	2.47	3.73	0.85	2.58	16.9	0.129	0.00344	54.3	0.283	294	135	5.1
	KO2 DMSO	0.425	5.88	1.69	0.0125	0.439	1.74	0.0901	0.393	55.5	1.12	0.433	2.5	23.7	3.49	0.319	45.7	45.5	39.8	42.5	81.8	140	6.39	16.5	20.3	13.7	44.4	15.4	14	4.11	16.9	4.81	8.03	1.97	0.000302	2.84	9.83	3.16	5.16	1.14	2.94	16.2	0.18	0.00413	48.8	0.334	286	175	5.21
	KO2 DMSO	0.327	5.49	1.38	0.0153	0.346	1.86	0.0893	0.465	48.3	0.798	0.427	2.23	19.8	2.84	0.291	45.2	40.5	29.1	34.4	78.7	121	5.05	13.2	18.8	11.4	35.5	17.9	11.7	2.92	14.8	3.78	6.86	1.53	0.000529	2.32	7.7	2.49	6.02	0.767	3.26	11.3	0.188	0.0179	52.6	0.228	309	158	4.72
	KO2 + Meki	0.401	3.76	1.19	0.00287	0.305	1.76	0.0731	0.586	85.1	0.764	0.431	1.76	26.4	3.68	0.314	43.3	38.4	28	30.2	111	129	4.66	13.8	15	11	39.3	11.5	11.2	3.14	12	3.49	7.48	2.27	1.54e-05	1.7	7.46	2.29	2.79	0.856	2.98	21.4	0.171	0.0222	52.8	0.377	249	123	4.72
	KO2 + Meki	0.306	3.55	1.09	0.00637	0.244	1.76	0.0703	0.498	69.6	0.855	0.302	1.36	23.9	3.31	0.277	47.9	42.3	24.7	27.1	94.4	117	4.67	13.2	14	11	34.7	10.9	11.3	3.18	12.2	3.45	6.48	2.16	0.000117	1.48	6.94	2.27	2.15	1.12	3.05	18.8	0.155	0.0111	49.8	0.313	249	162	4.88
	KO2 + Meki	0.299	4.32	1.29	0.00535	0.286	1.86	0.0745	0.523	73.2	0.879	0.316	1.52	22.5	3.2	0.321	39.8	47.7	29.4	34.3	120	137	4.87	15.7	17.4	13	41	15.2	13.7	3.86	13.9	4.17	7.71	1.26	0.000119	1.76	8.51	2.74	4.13	1.14	2.89	17.3	0.0837	0.00794	52.5	0.333	259	174	4.28
	KO2 + Meki	0.247	3.63	1.1	0.105	0.264	3.66	0.122	0.417	55.3	0.594	0.271	1.15	15	2.14	0.306	41.9	29.2	21.9	31.7	97.9	115	5.13	15.2	16.6	13.6	31.8	13.3	13.5	3.36	14.8	4.16	6.69	2.11	0.000364	1.16	8.45	2.73	3.67	1.44	2.94	13.3	0.159	0.0123	53.7	0.322	205	203	4.14
[truncated: 7 more columns]

## Sheet: YAPC supernatant
		Metabolite (µM)	Cystathionine	Cysteine	Cysteamine	Sulfocysteine	Homocysteine	Methionine	MSO	Arginino-succinate	Glutathione	SAM	SAH	Creatinine	Taurine	Hypotaurine	Homotaurine	Mercapto-pyruvate	Glycine	Alanine	Arginine	Aspartic acid	Glutamic acid	Histidine	Leucine	Lysine	Phenylalanine	Proline	Serine	Threonine	Tyrosine	Valine	Tryptophan	Glutamate	Dopamine	Serotonin	GABA	Tyrosine	Tryptophan	Choline	L-2-Aminoadipic acid	Succinate	Malate	alpha-Ketoglutarate	Methylmalonic acid (MMA)	Malonate	Citrate	Lactate	Propionate
YAPC 12h	Med 33	WT+DMSO	1.98	72.4	20.8	0.112	7.95	46.4	1.9	4.33	3.14	0.0966	0.0174	17.2	2.63	0.805	0.545	43.3	238	699	1700	200	649	123	368	253	163	384	140	168	62.1	264	59	35.8	1.86	0.139	0.131	150	38.8	6.24	15.1	37.4	36.2	6.68	0.239	64.8	18.3	2010	292
	Med 34	WT+DMSO	2.07	67.6	19.9	0.165	7.22	87.4	2.46	4.99	2.45	0.0885	0.0145	15.6	1.86	0.612	0.481	41.1	262	508	1520	191	582	109	313	227	145	320	131	145	51.2	240	52.7	34	1.64	0.125	0.122	133	34.6	4.62	14.2	37.9	22.5	4.48	0.323	42.5	8.21	2180	266
	Med 35	WT+DMSO	1.7	70.3	19.5	0.085	7.76	37.4	2.06	4.34	2.4	0.102	0.0181	15.3	2.1	0.574	0.554	52.3	233	565	1620	177	606	104	311	221	140	325	127	142	50.8	237	49.8	33.3	1.87	0.0926	0.125	133	32.8	4.84	16	43.9	23.2	5.1	0.252	49.7	8.32	2030	308
	Med 36	WT+DMSO	2.13	69.5	21	0.166	8.53	40.9	2.64	5.25	2.61	0.113	0.0152	18.7	1.8	0.528	0.505	56.7	262	553	1540	187	642	112	344	232	152	349	126	155	56.9	248	54	36	2.12	0.0632	0.143	136	35.5	5.93	17.3	40.2	24.9	4.48	0.189	49.8	7.96	1850	328
	Med 37	WT + Meki	1.75	73.2	21.1	0.185	6.78	33.8	1.93	3.85	2.14	0.116	0.0233	16.6	2.93	0.644	0.492	58.8	299	514	1670	199	580	137	359	261	167	363	148	175	58.7	293	62.3	33.6	2.64	0.0929	0.141	151	41	6.59	15.4	45	17.4	3.84	0.201	44.9	5.25	1820	278
	Med 38	WT + Meki	1.72	70.4	19.3	0.192	6.78	38.4	2.25	4.29	2.04	0.0958	0.0197	15.7	2.91	0.622	0.501	54.2	304	478	1410	179	514	107	322	227	146	319	138	153	50.3	254	53.5	29.6	2.54	0.0771	0.106	134	35.2	4.82	14.8	40.9	14.9	4.53	0.319	46.8	5.67	1720	297
	Med 39	WT + Meki	1.83	77.8	22.1	0.109	7.39	37.2	2.14	4.06	2.2	0.0969	0.0184	17.8	3.49	0.758	0.499	60.2	435	508	1630	186	517	116	353	252	161	335	137	158	55.1	274	59.2	30.8	2.01	0.07	0.11	145	38.9	7.97	14.9	44.1	20.4	4.87	0.475	48.7	5.93	1840	255
	Med 40	WT + Meki	1.7	71.6	20.1	0.186	6.12	44	2.41	5.02	2.2	0.0893	0.0185	16.6	3.3	0.665	0.484	54.6	229	429	1270	154	433	102	297	215	136	285	127	140	46.5	239	51.1	24.2	1.65	0.062	0.101	123	33.6	4.88	13.4	42.2	18.1	3.74	0.204	47.7	4.89	1920	251
	Med 41	WT + SHP099	1.6	65.6	17.6	0.157	7.33	38.1	2	4.49	4.6	0.0608	0.0314	15	2.46	0.586	0.482	57.9	212	795	1800	200	616	132	360	299	143	372	163	147	69	260	50.8	37.1	1.68	0.106	0.154	169	33.4	7.37	18.5	42.4	19.1	4.2	0.256	43.6	4.45	1720	229
	Med 42	WT + SHP099	1.7	64.3	18.9	0.117	7.08	32.3	1.55	4.27	3.97	0.0945	0.0193	15.6	2.42	0.558	0.477	62	234	625	1760	196	630	126	339	277	151	350	147	153	58.8	257	52.9	37.3	1.49	0.106	0.0746	171	34.8	6.07	16.7	38	18.6	4.84	0.336	46.9	4.85	2100	258
	Med 43	WT + SHP099	1.98	64.7	19	0.136	7.16	36.8	1.71	4.08	4.33	0.0649	0.0201	17.9	2.34	0.53	0.498	66.6	240	563	1640	172	559	114	296	240	138	313	123	142	56.8	212	50.2	33	1.85	0.0946	0.0997	151	33	6.12	14	41.7	18.2	4.61	0.279	45	4.98	2010	245
	Med 44	WT + SHP099	1.71	68	18.8	0.152	7.11	40.8	1.83	4.46	4.18	0.134	0.0205	14.9	2.27	0.536	0.412	59.6	272	567	1790	190	619	114	325	261	140	332	142	147	58.8	233	51.3	34.9	1.86	0.0998	0.081	164	33.7	5.9	15.7	41.5	20.2	5.67	0.277	52.1	5.21	1840	301
	Med 45	WT + Dual	1.76	70.3	18.7	0.115	6.64	42	2.22	4.21	3.76	0.101	0.0213	17	3.43	0.723	0.509	63.9	248	560	1610	166	510	111	344	272	155	325	145	156	62.5	227	55.2	30.1	2.33	0.102	0.0886	165	36.3	5.22	12.9	37.8	17.9	5.59	0.228	50.4	5.54	1790	275
	Med 46	WT + Dual	1.69	71	19.6	0.178	6.64	58.8	2.16	5.08	4.49	0.0778	0.041	17.9	3.42	0.688	0.455	63.3	243	749	1490	163	506	114	360	289	157	338	145	156	65.6	249	57.6	29	1.58	0.113	0.12	160	37.8	6.76	14.7	39.6	17.2	4.11	0.341	51.4	5.2	1820	283
	Med 47	WT + Dual	1.53	69.8	18.8	0.241	5.94	108	3.13	6.06	3.26	0.0904	0.0275	17	2.95	0.609	0.443	58.2	288	613	1860	190	576	123	371	302	166	356	152	171	66.9	264	58.8	33.8	2.54	0.0766	0.115	176	38.7	4.94	15	43.2	19.4	4.99	0.297	50.3	4.9	1550	312
	Med 48	WT + Dual	1.42	68.2	17.8	0.141	5.85	43.5	2.18	4.27	4.03	0.111	0.0231	15.3	2.76	0.594	0.484	58.9	259	586	1720	185	561	118	359	290	159	354	153	158	59.2	259	57.7	31	1.75	0.0764	0.106	160	37.9	6.16	17.6	38.3	17.5	5.58	0.273	51.6	4.5	1600	280
	Med 49	KO 1 + DMSO	1.46	76.7	19.9	0.113	6.6	38.9	1.75	3.74	2.69	0.107	0.0166	15.8	3.02	0.723	0.493	55.5	199	659	1820	207	573	137	464	323	185	391	226	199	74.4	312	71.7	32.9	1.66	0.0661	0.106	202	47.1	8.2	18.1	39.7	17.4	3.86	0.364	49.1	6.05	1790	296
	Med 50	KO 1 + DMSO	1.31	79.3	21.4	0.201	7.07	49.6	2.24	4.67	3.38	0.108	0.0194	15.5	3.92	0.949	0.491	63.1	225	510	1290	159	415	104	303	237	135	281	172	140	51	240	48.2	23.5	1.84	0.0496	0.0715	147	31.7	8.15	12.4	42.7	20.4	3.23	0.239	48.8	5.58	1920	326
	Med 51	KO 1 + DMSO	1.38	80.8	21.2	0.137	7.37	37.7	2.11	4.22	3.4	0.0518	0.0246	17.1	4.12	0.68	0.501	60.4	212	584	1570	185	477	120	370	287	162	336	192	168	60.7	260	56.6	28.4	2.06	0.0516	0.103	164	37.2	7.11	18.1	42	18.1	4.6	0.362	51.9	6.43	1900	345
	Med 52	KO 1 + DMSO	1.24	77.3	20.2	0.232	5.89	58.7	2.68	5.14	2.9	0.1	0.0169	14.8	3.44	0.721	0.445	51.7	217	535	1540	168	427	107	317	266	141	297	184	147	54.3	244	50.1	24.8	2.67	0.0408	0.0719	151	32.9	5.36	15.9	38.8	16.5	3.39	0.387	48.8	5.18	1950	380
	Med 53	KO 1 + Meki	1.36	83.7	22.1	0.221	5.77	98.5	3.36	5.45	3.55	0.109	0.0384	16.5	4.03	0.826	0.465	42.9	237	609	1830	188	429	125	396	284	181	371	206	187	71	309	66.6	24.5	1.59	0.0425	0.0925	172	43.8	5.86	16.4	42.1	18.6	3.29	0.357	49.1	3.91	1860	283
	Med 54	KO 1 + Meki	1.19	85.2	21.6	0.281	5.75	120	3.46	5.77	3.44	0.103	0.0375	15.6	4.31	0.813	0.513	54.2	260	537	1660	164	364	112	343	283	156	322	194	158	60	252	58	20.6	1.74	0.0458	0.0887	173	38.2	7.8	13.8	39.5	16.5	3.29	0.311	48.9	4.23	1670	326
	Med 55	KO 1 + Meki	1.12	84.6	21.4	0.26	5.42	113	2.93	5.25	3.82	0.101	0.0262	16	4.13	0.797	0.479	44.7	230	558	1560	154	368	109	345	272	157	317	181	161	58.5	264	57.1	21.4	1.73	0.0662	0.0925	169	37.5	5.48	14.3	36.4	17.8	3.42	0.37	50	4.24	1650	348
	Med 56	KO 1 + Meki	1.2	87.9	20.6	0.206	5.25	113	2.59	5.2	3.13	0.106	0.03	15.9	4.19	0.851	0.415	47.1	243	580	1600	178	424	131	389	313	172	352	222	175	69.8	279	62.4	23.4	1.78	0.0701	0.106	191	41	8.28	15.5	45.6	17.3	3.34	0.343	47.9	3.91	1570	314
	Med 201	KO2 DMSO	1.28	69.6	17.8	0.0424	5.54	34.4	2.61	3.62	1.59	0.129	0.0139	15.9	4.32	0.846	0.412	37	444	474	1530	133	401	128	411	309	166	308	150	166	57	259	65.6	22.5	2.58	0.127	0.155	166	43.1	9.35	12.6	38.1	19.8	4.35	0.342	53.1	4.96	1410	318
	Med 202	KO2 DMSO	0.985	68.2	16.7	0.0747	5.36	38.8	2.43	3.9	1.45	0.0681	0.0151	15.1	4.5	0.768	0.387	49.4	242	468	1470	136	389	117	398	305	155	294	141	158	58.6	240	61.6	22.4	3.31	0.101	0.142	159	40.5	9.72	15.1	34.5	21	4.48	0.319	55.2	5.19	1580	346
	Med 203	KO2 DMSO	0.883	61.4	16	0.165	4.91	82.4	4.1	6.64	1.24	0.0868	0.0167	15.4	3.85	0.754	0.378	37.1	313	423	1260	124	354	103	337	256	131	266	138	137	51.1	222	50	19.9	2.16	0.0969	0.0958	139	32.9	6.41	12.4	31.4	15.6	3.64	0.304	52.7	4.78	1570	343
	Med 204	KO2 DMSO	0.929	69.8	17.4	0.143	5.38	35	1.98	3.65	1.29	0.0738	0.0158	15.7	4.02	0.883	0.456	49.4	192	537	1700	154	429	130	414	315	161	333	167	167	59.7	266	63.3	24.1	2.52	0.132	0.128	169	41.6	9.83	13.7	37.2	18.4	4.51	0.386	54.4	5.08	1460	343
	Med 205	KO2 + Meki	0.856	69.7	17	0.147	4.83	34.6	2.82	3.74	1.13	0.143	0.013	14.9	6.35	1.17	0.452	46.1	267	433	1460	147	377	122	387	296	154	314	168	162	59.8	244	59.5	21.3	2.95	0.119	0.154	162	39.1	7.59	14.6	36.1	16.5	3.98	0.172	48.7	4.59	1360	354
	Med 206	KO2 + Meki	0.944	68.3	18.4	0.146	5.03	35.2	3.17	4.08	1.24	0.119	0.0145	16	6.3	1.05	0.438	48.2	290	422	1500	142	370	112	386	303	156	313	159	163	58.7	244	62.9	20.7	2.37	0.125	0.129	159	41.4	8.42	16.3	36.4	16.8	3.32	0.263	55.3	4.93	1340	346
	Med 207	KO2 + Meki	1.06	74.1	17.1	0.19	5.05	52.1	3.49	4.56	1.22	0.111	0.0285	17.1	7.01	1.12	0.415	57.6	196	484	1710	168	431	152	470	360	181	347	198	191	74.4	298	70.4	25	2.55	0.15	0.14	189	46.3	11.2	15.2	39.3	15.4	4.74	0.204	53.2	4.81	1370	423
	Med 208	KO2 + Meki	0.918	66.8	15.1	0.153	4.35	35.8	3.11	4.03	1.06	0.123	0.0238	13.9	5.38	0.887	0.426	40.2	259	393	1460	144	376	128	440	314	154	308	169	159	59.3	245	62.1	20.7	2.82	0.124	0.148	162	40.8	7.84	11.5	38	14.2	3.82	0.351	55.7	4.94	1460	378
YAPC 48h	Med 97	WT+DMSO	5.41	44.4	11.9	0.157	7.19	24.9	1.63	5.26	2.63	0.145	0.0451	14.7	1.02	0.332	0.603	69.2	192	801	1450	163	738	78.5	247	104	70.9	419	10.7	73.2	38.3	90.1	25.2	39.9	1.97	0.074	0.281	93.5	16.6	13.7	12.8	46.8	46	15.5	0.267	55.4	12.7	2000	250
	Med 98	WT+DMSO	4.97	53.7	12.6	0.268	8.49	33.7	2.37	8.84	3.52	0.13	0.063	18.4	1.08	0.299	0.564	74.9	300	1130	1770	222	954	101	306	161	97.5	556	23.5	98.4	47.1	116	34.5	54.4	2.35	0.0807	0.432	129	22.7	2.32	16	52	46	14.4	0.235	54.1	10.3	2030	250
	Med 99	WT+DMSO	5.32	53.7	11.7	0.221	7.87	32.2	2.27	9.46	3.33	0.0996	0.0577	18.4	0.942	0.237	0.58	69.2	269	1040	1860	207	919	94.5	281	142	87.6	509	19	93.2	44.8	129	32.7	51.7	2.73	0.0852	0.315	126	21.5	14.7	14.6	50.4	38.5	14.7	0.275	51.8	11.7	2000	247
	Med 100	WT+DMSO	4.91	51.6	12.5	0.161	8.5	33.8	2.17	7.67	3.34	0.0963	0.0611	18.2	0.834	0.314	0.614	79.9	291	1040	1800	205	905	93.8	301	161	97.4	522	22.4	105	47.5	134	35.4	50.3	3.7	0.0845	0.358	121	23.3	1.77	15.2	48	46	12.7	0.253	52.8	10.8	1840	294
	Med 101	WT + Meki	2.91	54.7	14.1	0.168	11.2	28.9	1.74	5.69	3	0.119	0.0521	18	1.14	0.385	0.564	63.1	202	963	1860	180	709	102	273	204	118	464	25.4	121	52.3	158	40.1	39.6	2.85	0.0591	0.395	135	26.4	2.38	13.5	44.4	34.1	13.6	0.305	55.1	8.25	1880	278
	Med 102	WT + Meki	3.07	57.2	14.7	0.198	11.2	30.9	2.41	6.6	3.43	0.141	0.0563	18.5	1.3	0.494	0.54	70.3	283	1070	1950	203	790	109	341	220	133	503	24.1	134	56.1	174	44.6	44.2	3.11	0.059	0.409	150	29.3	1.33	16.7	49	39.6	13.9	0.349	52.2	8.38	1920	244
	Med 103	WT + Meki	3.17	52.5	14.4	0.231	10.7	41.5	2.45	7.33	2.65	0.126	0.0528	19	1.13	0.349	0.518	57.2	345	1010	1800	183	745	104	295	210	117	460	25.3	121	47.2	164	40.6	41.6	2.85	0.0733	0.394	137	26.7	1.93	13.8	50.3	40.4	13.5	0.307	54.5	8.23	2120	267
	Med 104	WT + Meki	3.06	53.7	14	0.101	10.2	30.2	1.63	4.67	3	0.105	0.0475	18.2	1.37	0.397	0.558	63.4	222	982	1770	184	740	99	308	208	117	475	25.9	124	52.9	168	40	41.5	2.32	0.0823	0.395	136	26.3	2.32	14.6	46.1	41.8	11.7	0.238	56.2	7.16	1990	251
	Med 105	WT + SHP099	3.74	44.3	11.5	0.193	8.72	27.8	1.65	6.21	6.5	0.138	0.0457	17.8	0.79	0.224	0.582	63	202	960	1650	183	806	91.9	272	159	96.4	455	13.3	101	45.5	131	33.9	44.6	3.15	0.0959	0.223	117	22.3	1.56	12.6	51.5	39.3	14.9	0.253	55.4	10	2140	282
	Med 106	WT + SHP099	3.32	43.5	11.4	0.147	8.89	20.3	1.32	4.11	5.62	0.113	0.0524	16	0.896	0.248	0.534	70.8	235	1060	1790	207	890	99.7	302	189	107	494	20	114	49.5	149	36.2	49.3	3.59	0.101	0.285	127	23.8	13.9	13.8	42.9	39.3	13.5	0.277	50.5	9.47	1790	284
	Med 107	WT + SHP099	3.25	49.9	11.3	0.158	8.21	25.7	1.73	6.63	6.25	0.136	0.059	15.6	0.54	0.316	0.553	69.2	249	1080	1840	206	882	109	309	185	109	516	19.7	114	50.5	133	37.3	49.4	2.7	0.0644	0.271	131	24.5	2.75	14	42	34.9	14.3	0.399	55.1	9.13	1850	285
	Med 108	WT + SHP099	3.86	43.4	12.1	0.159	8.47	27.5	1.6	5.81	6.49	0.149	0.0383	17.2	0.519	0.318	0.533	72.1	263	1060	1820	212	874	103	299	184	108	492	18.2	110	50.9	147	36.1	49.2	2.35	0.0832	0.254	131	23.7	1.69	13.7	41.8	32.1	14	0.435	51.9	9.11	2050	299
	Med 109	WT + Dual	2.5	59.8	15.1	0.196	10.9	47.9	2.23	5.6	6.8	0.111	0.0717	16.9	1.28	0.43	0.535	84	648	956	1630	183	726	118	375	258	153	465	49.8	159	63.1	210	51.8	41.7	2.74	0.0437	0.299	151	34.1	31.2	14.5	43.9	35.9	13.1	0.307	49.4	7.08	1840	248
	Med 110	WT + Dual	2.22	54	14.6	0.283	10.3	73.8	2.93	8.07	5.71	0.175	0.0661	15.4	1.28	0.386	0.503	63.1	305	994	1850	185	718	116	359	275	152	469	52.4	156	62.3	217	52.2	42	2.93	0.0361	0.333	160	34.3	2.74	15.5	45.4	32.3	13.5	0.388	50.7	6.69	1840	260
	Med 111	WT + Dual	2.21	53.6	13.5	0.129	9.89	25.7	1.74	4.21	5.75	0.0958	0.0635	15.9	1.28	0.424	0.516	54.5	329	910	1540	171	704	107	304	242	135	435	48.5	134	47.8	191	44.2	38.2	2.63	0.0305	0.265	149	29	2.42	14.1	42.9	33.1	11.3	0.286	55.5	6.78	1980	244
	Med 112	WT + Dual	2.39	54.9	14.7	0.184	9.86	36.2	2.61	5.14	5.82	0.115	0.053	17.2	1.26	0.398	0.557	63.2	291	955	1640	179	730	113	327	246	147	460	49.6	143	54.5	200	49	41.2	2.94	0.0361	0.257	157	32.2	3.14	12.1	42.1	34.2	12	0.225	48.2	7.15	1930	285
	Med 113	KO 1 + DMSO	3.2	46.8	12.4	0.135	8.13	23.2	1.53	5.75	3.76	0.0886	0.0711	16.8	1.42	0.313	0.523	65.2	215	877	1280	154	599	81.6	106	145	87.2	432	49.6	92	39.6	137	30.4	31.1	2.3	0.0269	0.233	111	20	2.47	10.4	45.7	48	10.1	0.315	52.6	19.2	2230	274
	Med 114	KO 1 + DMSO	2.96	49.3	13.2	0.156	7.95	28.5	2.09	8.34	4.03	0.128	0.0737	15.8	1.56	0.371	0.526	62.5	213	952	1390	165	592	84.1	249	157	88.5	428	51.2	91.7	42.2	134	31.4	33.5	2.68	0.0287	0.265	116	20.7	2.69	14.1	41.8	45.6	10.3	0.348	54	18.3	2000	303
	Med 115	KO 1 + DMSO	2.94	50.4	14.1	0.136	7.4	25.8	1.7	5.96	3.7	0.158	0.0504	15.3	1.27	0.327	0.538	70.1	179	874	1350	147	574	85.5	247	146	84.3	398	50.7	88.2	38.6	140	29.4	32.8	2.93	0.0349	0.236	110	19.3	1.88	13.7	45.9	51.1	9.84	0.244	54.5	21	2070	358
	Med 116	KO 1 + DMSO	2.73	49.1	12.8	0.149	7.05	19.2	1.42	5.03	3.78	0.153	0.067	15	1.18	0.312	0.498	62.3	218	851	1230	143	551	80.8	228	145	80.6	371	46.5	82.7	34.9	121	26	30.9	2.78	0.0332	0.235	104	17.1	3.08	12.1	42.2	45.6	10.8	0.353	56.5	19.7	2020	326
	Med 117	KO 1 + Meki	1.57	72.1	19.5	0.15	11.1	47.7	2.12	5.55	5.52	0.115	0.0974	19.6	5.16	0.932	0.45	64	321	1110	1970	117	411	152	462	397	216	580	144	219	76.3	331	76	24.4	3.22	0.0287	0.436	213	49.9	4.63	15.6	47.9	36	7.85	0.295	49.2	7.72	2110	294
	Med 118	KO 1 + Meki	1.28	59.7	16.4	0.0848	8.85	33.1	1.57	3.93	4.37	0.123	0.0765	13.9	4.06	0.786	0.45	45.1	426	753	1360	83.3	295	101	325	270	143	396	101	147	57.5	212	52.1	16.8	2.49	0.0188	0.275	153	34.3	4.97	11.8	36	29.4	6.56	0.294	51.2	7.55	1930	283
	Med 119	KO 1 + Meki	1.62	74.3	17.3	0.12	9.43	37.1	1.9	4.43	4.57	0.143	0.112	17.9	4.41	0.932	0.437	45.1	294	927	1660	98.1	340	123	397	325	173	479	114	183	70.9	269	62.2	20.2	2.44	0.0289	0.385	181	40.9	4.39	13.9	41.5	37.4	6.38	0.328	46.9	7.73	1940	290
	Med 120	KO 1 + Meki	1.37	67	17	0.103	8.6	34.1	1.8	5.39	4.8	0.123	0.0884	15.2	4.64	0.934	0.443	57.1	307	873	1530	93.2	335	114	363	309	159	452	113	166	64.3	230	56.1	18.8	2.85	0.0238	0.367	167	36.9	4.49	14.3	43	32.9	5.71	0.211	52.1	6.4	1910	336
	Med 217	KO2 DMSO	1.64	41.3	9.02	0.209	8.03	58.5	3.3	8.19	1.7	0.111	0.0421	16.4	1.77	0.557	0.495	55.4	300	833	1580	158	705	110	367	258	131	430	34.1	139	54.1	186	48.3	38.4	2.75	0.0949	0.683	150	31.7	5.4	13.8	42.5	32.9	10.9	0.314	57.1	8.18	1800	306
	Med 218	KO2 DMSO	1.87	48.2	11.4	0.133	8.78	36.1	2.32	6.1	2.11	0.139	0.0383	17.7	1.94	0.519	0.492	63.2	383	898	1810	162	710	112	399	253	146	426	39.1	150	60.8	215	53	38.6	2.5	0.106	0.654	163	34.8	6.98	14.6	39.9	34.9	9.95	0.307	51.5	7.86	1820	283
	Med 219	KO2 DMSO	1.38	37.8	9.02	0.176	7.41	37.1	2.57	6.33	1.77	0.106	0.0296	15.5	1.85	0.595	0.42	40.7	176	903	1820	157	707	119	431	260	138	417	38.9	144	57	203	52.8	39.6	2.75	0.1	0.596	152	34.7	7.12	13.2	41.8	30	10.2	0.295	58.8	7.24	1620	316
	Med 220	KO2 DMSO	1.66	44.9	9.52	0.144	8.71	52	3.37	8.96	1.85	0.164	0.04	15.6	1.87	0.561	0.485	66.6	401	893	1840	170	735	113	370	283	145	443	44.3	153	61.5	205	54.1	40.2	2.26	0.104	0.609	161	35.6	5.44	14.1	39.6	35.6	10.9	0.328	55.4	7.97	1710	349
	Med 221	KO2 + Meki	1.53	51.6	11.5	0.136	10.1	40.7	2.51	5.48	2.26	0.164	0.0383	15	3.39	0.72	0.51	57.9	313	827	1740	151	589	126	408	311	167	440	52.4	177	73.5	232	64	33.5	2.55	0.114	0.547	179	42.1	5.27	16.3	41.2	30.6	8.53	0.24	52.6	6.78	1790	244
	Med 222	KO2 + Meki	1.32	52.9	13.2	0.185	10.6	118	5.71	13.9	1.74	0.139	0.0437	17.2	3.48	0.786	0.517	52.3	455	715	1530	140	502	122	331	285	150	372	51.7	152	56.1	220	51.7	28.4	2.3	0.0933	0.433	155	34	5.51	10.8	41.5	31.4	8.79	0.301	49.4	6.58	1630	349
	Med 223	KO2 + Meki	1.11	38.4	10.3	0.179	9.35	102	4.43	10.9	1.64	0.128	0.0402	15.6	3.3	0.785	0.52	51.5	278	688	1620	132	502	102	331	265	133	337	50.1	137	50.1	198	46.6	27.3	2.76	0.0789	0.433	143	30.6	4.08	11.6	33.7	23.8	8.3	0.303	53.2	6.96	1700	330
	Med 224	KO2 + Meki	1.3	47.3	11.9	0.244	9.21	125	5.69	12.6	2.07	0.119	0.0453	15.8	3.71	0.887	0.525	57	321	854	1830	166	605	127	464	307	169	448	65.7	182	69.7	254	65	35	2.62	0.104	0.457	182	42.7	6.16	14.4	41.2	29.1	8.39	0.327	52.8	7.58	1990	340
YAPC 72h	Med 161	WT+DMSO	8.24	54.2	14.2	0.0599	8.4	17.1	1.35	8.48	1.53	0.0822	0.0862	19.8	0.708	0.41	0.728	78.9	462	863	1870	170	906	81.5	278	84.9	60.9	686	11.3	61.3	42.3	57.1	18.5	50.1	2.52	0.139	0.529	99.3	12.2	3.96	14.4	47.8	70.7	20	0.29	49	17.6	2240	220
	Med 162	WT+DMSO	8.85	38.7	10	0.0581	6.33	14.5	1.32	9.74	2.39	0.124	0.0677	18.6	0.523	0.36	0.695	90	148	841	1680	160	865	68.1	196	34.9	22.9	636	9.65	22.9	29.3	19.7	5.93	50.9	2.64	0.127	0.602	79	3.9	2.44	11.8	40.9	60.7	20.7	0.234	52.1	21.2	2220	298
	Med 163	WT+DMSO	11.5	43.9	10.9	0.0392	5.98	10.8	0.956	8.6	2.47	0.131	0.0653	19.2	0.775	0.274	0.726	80.6	116	942	1920	191	996	75.6	215	32.2	20.9	732	10.2	21.1	31.9	19.8	5.31	56.1	2.62	0.131	0.701	83	3.49	2.59	14.7	47.9	58.7	21.8	0.205	46.6	20.5	2080	324
	Med 164	WT+DMSO	9.96	47.2	11	0.0202	6.68	12	1.08	8.86	2.71	0.111	0.0748	19.3	0.799	0.343	0.645	76.5	129	882	1740	166	904	72	198	29.4	20.1	673	10.9	20.5	28.7	18.9	5.95	49.3	2.65	0.119	0.646	78.9	3.91	1.63	15.2	48.2	61.9	23	0.219	47	19.5	2190	192
	Med 165	WT + Meki	4.18	57.5	14.6	0.0661	13.3	23.4	1.59	8.39	2.39	0.196	0.0915	20.2	1.28	0.481	0.672	71.5	313	1070	2160	170	838	107	354	183	117	672	12.9	124	59.8	114	33.1	46.1	2.55	0.0381	0.83	147	21.8	9.18	14.7	52.6	88	21.9	0.355	46.9	16.2	2210	251
	Med 166	WT + Meki	4.19	51.4	11.7	0.0361	11.5	19.2	1.24	8.22	2.14	0.15	0.0701	18.2	1.5	0.58	0.582	63.8	279	963	1830	156	777	95.1	281	157	95.9	584	12.8	99.1	48.5	88.9	25.7	41.6	2.69	0.0217	0.773	125	16.9	8.32	13.4	44.9	74.1	21.1	0.175	48.6	13.6	2110	178
	Med 167	WT + Meki	3.42	46.6	10.5	0.0276	10.5	17.1	1.15	7.01	1.84	0.119	0.0669	16.8	1.1	0.461	0.612	60.1	414	927	1690	152	691	85.8	263	138	85.5	521	12.7	89.2	41.1	83.5	22.8	41.1	2.29	0.0214	0.737	115	15	6.95	12.8	42.1	65	19.4	0.298	54.8	10.2	2090	257
	Med 168	WT + Meki	4.53	49.6	12.5	0.0374	11	20	1.26	8.27	2.29	0.13	0.078	17.3	1.32	0.497	0.604	71.5	384	1230	2020	193	919	117	329	192	111	673	16	112	56.2	122	29.3	51.1	2.45	0.0223	1.03	148	19.3	8.3	14.8	43.5	68.4	19.1	0.375	45.8	10.2	1970	238
	Med 169	WT + SHP099	5.76	38	9.32	0.0512	7.02	11.7	1	7.69	3.77	0.132	0.0652	15.1	0.807	0.24	0.647	74.5	177	1010	1720	179	935	81	175	71.1	39.5	585	12.1	39	33.1	37.8	9.54	52.3	3.43	0.0863	0.535	91.2	6.27	2.39	11.8	39.3	58.3	22.6	0.327	51.5	12.3	2090	183
	Med 170	WT + SHP099	6.02	44.2	11.2	0.0539	8.73	13.4	1.08	8.28	4.89	0.123	0.0832	17.7	0.938	0.312	0.639	74.6	206	1140	1900	208	1100	90.3	216	88.7	54.2	676	14.6	51.7	40.3	43	12.9	61.7	2.89	0.107	0.498	109	8.47	1.09	15	42.4	67.3	23.9	0.335	45.4	15	1990	256
	Med 171	WT + SHP099	5.95	39.5	9.97	0.0867	8.11	13.3	1.06	7.37	3.88	0.162	0.0612	16.5	0.964	0.364	0.685	74	209	861	1580	162	817	72.4	176	66.4	43.5	533	11.2	42.8	32.9	44	11	45.3	2.69	0.0876	0.376	81.4	7.2	1.87	11.7	46.1	69.2	22.9	0.305	48.9	13.9	2050	275
	Med 172	WT + SHP099	4.18	30.9	8.76	0.133	8.34	35.6	1.77	14.8	3.75	0.15	0.058	15.8	0.792	0.219	0.528	51.4	156	891	1470	161	882	72	173	70	40.6	527	12	41.6	30.7	35.8	10.3	44.9	2.73	0.0778	0.417	80.2	6.79	0.901	11.2	41.8	69.9	22.8	0.236	54.6	15.1	1990	315
	Med 173	WT + Dual	2.71	54.1	11.4	0.0219	12	25.7	1.52	7.43	5.02	0.114	0.0771	18.6	1.41	0.425	0.611	65	332	876	1690	136	706	103	287	193	115	486	13.4	118	53.4	118	31.2	38.1	3.07	0.0375	0.44	128	20.5	5.17	13.1	43.4	66.7	18.1	0.251	44.7	10.1	2060	228
	Med 174	WT + Dual	3.26	55.2	13.2	0.0498	13.3	25	1.44	6.84	4.73	0.152	0.078	19.9	1.13	0.573	0.626	54.5	369	1040	1970	170	855	122	322	225	134	585	18.5	142	64.9	155	37.2	47.3	2.98	0.0426	0.482	154	24.4	6.05	13.8	35.5	64.6	18.8	0.29	45.9	10.8	2040	229
	Med 175	WT + Dual	2.82	52.8	12.7	0.0272	14.6	25.9	1.5	7.38	4.94	0.157	0.0728	18.3	1.42	0.447	0.606	63.9	628	991	1880	159	772	114	330	214	130	536	14	132	59.3	143	35.8	43	2.74	0.0377	0.431	143	23.6	6.62	13	42.1	66.3	18.4	0.305	46.9	10.4	1800	213
	Med 176	WT + Dual	2.91	53.6	11.9	0.0475	12.8	26	1.51	7.29	4.99	0.128	0.0703	19	1.05	0.466	0.588	57	210	1000	1820	159	829	112	352	213	123	538	15.2	126	59.2	135	33.9	44.6	2.37	0.0382	0.443	139	22.3	7.77	13	42.2	60.4	18.3	0.305	44.6	9.4	1990	223
	Med 177	KO 1 + DMSO	5.41	41.7	12.5	0.0357	5.41	16.4	1.17	8.31	2.22	0.149	0.083	15.4	1.42	0.333	0.614	63.6	210	911	1300	105	489	67.2	236	79.3	50	553	16.3	49.8	32.6	57.1	12.9	27.4	2.76	0.0441	0.344	82.8	8.48	5.34	8.89	43.2	88.4	15.1	0.206	53.3	41.1	2200	260
	Med 178	KO 1 + DMSO	6.16	46.6	13.5	0.0418	5.69	16.8	1.26	10.5	2.81	0.175	0.111	18.5	1.1	0.399	0.573	72.1	157	1010	1450	113	540	71.9	248	82.3	51.6	605	18.6	55	34.4	58.8	13.1	28.4	3.04	0.0521	0.368	90.3	8.64	5.3	10.8	50.5	116	16.9	0.305	51.3	48.8	2200	254
	Med 179	KO 1 + DMSO	5.59	42.5	12.4	0.0703	5.69	18.5	1	9.5	2.36	0.121	0.0873	17.9	1.14	0.34	0.681	78.1	173	942	1390	104	505	74.3	231	80.6	50.7	570	18.4	52.3	33.1	62.9	13.7	27.9	3.24	0.0451	0.367	87.4	9.02	6.26	11.5	44	95.5	14	0.299	47.2	39.2	2100	295
	Med 180	KO 1 + DMSO	6.26	42.3	12	0.136	5.26	20.7	1.31	12	2.28	0.145	0.102	15.2	1.21	0.288	0.526	65.2	193	1010	1600	112	560	73	232	84.1	52.1	640	22.2	53.5	35.3	57.9	13.7	31.1	2.6	0.0525	0.356	88.7	9	7.06	10.4	38.8	93	11.3	0.197	51	42.3	2270	314
	Med 181	KO 1 + Meki	1.39	62.7	18.3	0.0307	11.2	47.5	1.8	9.24	3.98	0.115	0.107	16.2	4.42	0.728	0.369	30	330	728	1340	6.43	27.4	107	344	270	145	476	66.3	151	63.5	210	54.4	1.75	2.91	0.00374	0.365	151	35.8	3.69	9.91	38.6	63.6	6.36	0.252	47.9	9.02	1880	263
	Med 182	KO 1 + Meki	1.62	68	17.4	0.0353	11.2	31.7	1.58	7.05	4.59	0.153	0.112	18.9	4.05	0.814	0.349	23.7	578	918	1780	9.13	40.5	134	431	357	195	618	76.6	200	73.4	241	70	2.61	2.77	0.00628	0.504	199	46	3.38	12.9	34	67.3	7.21	0.287	48.5	10.6	1980	249
	Med 183	KO 1 + Meki	1.5	59.4	16.4	0.0694	10.9	44.2	1.76	8.09	4.46	0.123	0.103	16.1	4.13	0.747	0.368	26.8	319	839	1570	7.24	31.9	125	440	323	170	565	73.7	179	68.7	234	61.1	1.94	3.01	0.00696	0.433	180	40.2	2.99	12.1	35.8	60.6	6.19	0.273	50	9.88	2010	274
	Med 184	KO 1 + Meki	1.6	62.6	15.9	0.0728	10.3	45.5	1.74	8.31	4.07	0.143	0.136	17	4.38	0.705	0.324	27.3	343	735	1380	7.01	28.4	109	347	273	144	482	62.8	151	59.8	196	49.7	1.87	1.98	0.00432	0.361	152	32.6	1.98	11.5	36.7	59	6.29	0.222	51.9	9.82	1990	277
	Med 233	KO2 DMSO	3.19	28.9	5.55	0.0618	9.2	27.2	2.53	7.85	1.58	0.137	0.0509	15.2	1.37	0.397	0.565	< 0	302	906	1570	163	881	88.8	296	168	96.9	491	14.3	96.8	46.1	102	32.4	46.6	2.5	0.0646	1.21	118	21.3	3.57	11	42.4	49.1	16.4	0.265	58.3	11.3	1980	242
	Med 234	KO2 DMSO	2.68	28.4	4.97	0.13	8.15	35.9	2.98	8.71	1.33	0.116	0.0543	14.6	1.16	0.393	0.559	< 0	316	965	1540	165	896	100	292	173	98.5	494	13.8	99.2	45.4	127	33.6	48	2.98	0.0619	1.14	122	22.1	2.61	10.5	40.7	55.5	15.1	0.311	62.2	11.4	1900	242
	Med 235	KO2 DMSO	2.72	34.8	6.78	0.0555	10.2	28.3	2.4	7.86	1.31	0.142	0.0661	16.9	1.23	0.565	0.623	< 0	270	1150	1910	200	1110	112	327	209	119	579	16.3	123	54.1	160	38	58.7	2.21	0.0608	1.34	144	25	2.86	13.2	42.6	46.2	16.7	0.427	58.6	11.2	1970	260
	Med 236	KO2 DMSO	3.36	34.5	5.16	0.0593	9.89	31.9	2.89	9.01	1.6	0.182	0.0649	17.8	1.32	0.491	0.627	< 0	198	1090	1770	185	1030	109	267	177	111	546	15.9	113	42	153	33.3	53.3	2.94	0.0584	1.45	138	21.9	4.88	13	48.4	44.4	14.2	0.297	55.5	12	1900	293
	Med 237	KO2 + Meki	1.48	35.5	6.81	0.118	10.7	54.7	4.04	9.16	1.45	0.114	0.0501	16.1	2.72	0.671	0.515	< 0	281	1050	1820	177	833	125	303	259	156	516	23.1	154	55.6	215	47	46.3	2.66	0.0476	1	164	30.9	3.59	15.1	48.4	35.9	11.5	0.338	55.3	8.22	1760	233
	Med 238	KO2 + Meki	1.5	38.6	6.81	0.0697	9.36	39.1	3.21	7.06	1.74	0.166	0.0569	17.4	2.88	0.803	0.659	< 0	402	941	1660	168	758	115	301	241	138	472	19.4	142	53	195	45.8	41.5	2.42	0.0462	0.854	146	30.1	3.7	14.8	41.7	39.6	10	0.371	56.8	9.22	1750	277
	Med 239	KO2 + Meki	1.71	38.5	6.77	0.117	11.4	82.8	4.95	12.4	1.78	0.21	0.0668	17.1	2.72	0.74	0.586	< 0	369	1020	1910	178	789	120	301	245	152	508	27.1	155	49.7	201	46.3	45.2	2.23	0.0502	0.9	171	30.5	4.9	13.8	47.6	41.8	10.4	0.269	58.2	8.43	1800	264
	Med 240	KO2 + Meki	1.62	40.5	16.6	0.0552	12.4	61.4	7.01	28.2	1.9	0.0246	0.0791	20.7	2.65	1.06	0.931	46	404	1040	2220	191	889	142	403	290	176	555	21.6	186	71.4	210	60.6	47.9	2.89	0.0641	1.07	178	39.9	7.57	11.6	47.6	119	17	0.114	44.9	26.5	2060	87.8
		MedCon 1	0.989	84.8	22	0.109	1.43	39.5	2.54	2.78	1.62	0.00573	0.00472	15	4.96	1.1	0.443	< 0	214	302	1730	184	262	149	437	378	194	338	348	200	69.8	327	79.7	14.8	2.42	0.0813	0.0066	192	52.4	14.7	17.6	34.3	21.8	0.414	0.268	58.4	7.53	846	402
		MedCon 2	1.03	104	24.6	0.0741	1.53	54.8	3.54	3.75	1.79	0.0289	0.00635	16.4	5.26	1.13	0.414	< 0	183	304	1840	188	268	169	456	380	208	337	328	214	64.5	345	81.3	15.6	3.49	0.0803	0.0109	205	53.4	12.6	15.6	39.8	13.6	0.189	0.223	41.7	4.22	839	345
		MedCon 3	0.905	93	23.1	0.0927	1.54	37.6	2.53	2.97	1.83	0.0313	0.00503	17.1	5.66	1.28	0.419	< 0	239	300	1800	185	270	150	460	368	207	349	363	208	61.9	304	79.2	15.2	2.08	0.134	0.0184	187	52.1	11.1	17.2	35.2	12.7	0.304	0.245	45	3.02	899	262
		MedCon 4	0.868	97.3	20.3	0.0852	1.46	44.2	2.81	3.47	1.55	0.0447	0.00536	15.9	6.27	1.06	0.369	< 0	252	262	1580	164	232	131	408	337	177	299	321	182	62.4	271	68.7	13.3	2.61	0.115	0.0122	159	45.2	8.25	14.2	37.6	11.5	0.324	0.188	45.4	3.18	872	268
		MedCon 5	0.926	90.3	23	0.0723	1.61	57.5	3.33	3.41	1.04	0.0764	0.00696	17.4	6.1	1.26	0.448	< 0	157	399	1430	156	214	122	404	332	179	290	252	183	63.2	277	70.8	12.4	2.7	0.0384	0.0071	169	46.5	10.2	14.7	39.6	11.4	0.155	0.298	46.2	3.49	923	198
		MedCon 6	1.01	108	24.1	0.057	1.38	38.1	2.36	2.87	1.04	0.0358	0.00416	16.6	6.17	1.12	0.413	< 0	268	586	2120	223	313	200	593	486	267	433	357	268	95.4	422	106	17.4	2.64	0.0728	0.0209	234	69.5	11	18.7	37	13.2	0.477	0.328	47.4	3.89	970	287
		MedCon 7	1.03	109	25.2	0.107	1.6	48	3.27	3.73	0.968	0.0671	0.0054	17.5	6.2	1.23	0.342	< 0	250	432	1540	166	226	138	440	334	200	323	269	199	65.1	312	77.4	13.6	3.87	0.087	0.011	176	50.9	13.8	16.8	35.9	12.3	0.26	0.361	45.9	3.91	967	195
		MedCon 8	0.901	86	23.5	0.0612	1.69	43.4	2.62	3.45	1.08	0.0671	0.00591	17.9	6.68	1.2	0.484	< 0	200	373	1440	147	208	131	398	308	169	284	237	177	58.1	317	67.2	11.8	2.17	0.0789	0.0207	156	44.2	9.1	16.1	37.8	11.6	0.403	0.296	43.7	3.65	810	315
		MedCon 9	1.21	126	27.7	0.0433	2.45	54.3	3.76	3.84	0.919	0.0593	0.00596	19.6	6.29	1.36	0.382	< 0	230	569	1780	185	253	157	575	434	246	396	258	249	87	349	101	14.5	3.26	0.039	0.0143	217	66.5	10.8	18	41.7	14.6	0.555	0.397	49.3	5.27	969	232
		MedCon 10	1.3	122	28.2	0.0687	2.24	64	4.13	4.96	0.862	0.0579	0.00684	18.6	7.87	1.12	0.42	< 0	235	573	1790	178	246	156	553	429	238	393	253	248	78.7	337	98.3	14.1	2.43	0.0648	0.015	227	64.6	14.4	20.6	41.7	15.7	0.482	0.451	53.3	5.14	983	288
		MedCon 11	1.45	122	25.8	0.0522	1.88	50	2.28	3.35	0.899	0.0897	0.00479	20.1	7.77	1.38	0.414	< 0	337	601	1880	187	251	180	615	441	256	418	261	266	92.7	334	103	15	3.06	0.123	0.0141	216	67.7	15.3	19	50.6	13	0.437	0.255	48.2	4.99	1130	208
		MedCon 12	1.16	117	29.2	0.0597	2.22	44.1	2.33	3.28	0.891	0.0599	0.00554	20.3	7.36	1.42	0.443	< 0	575	561	1770	181	249	149	545	420	240	390	261	253	76.5	293	97	14.5	3.11	0.0998	0.00947	202	63.8	9.35	18.2	48.4	14.9	0.502	0.184	50.1	5.1	994	233
		MedCon 13	0.691	89	22.1	0.0791	1.42	32.9	2.02	2.33	1.64	0.0332	0.00528	14.8	5.31	1.02	0.369	< 0	183	227	1440	143	211	118	373	315	163	281	282	172	58	299	66.5	12.6	2.59	0.114	0.00459	164	43.7	10.2	15.6	35	11.2	0.354	0.323	50.2	3.4	819	441
		MedCon 14	0.929	96.4	21.7	0.127	1.62	44.9	2.48	3.16	1.98	0.0575	0.00656	17.2	5.82	0.993	0.398	< 0	195	264	1540	164	231	133	415	353	186	304	294	189	65.2	300	76.3	13.6	2.37	0.137	0.0111	174	50.1	9.27	14.7	36	11.4	0.286	0.205	49.9	4.16	866	564
		MedCon 15	1.03	99.1	24.3	0.0838	1.99	51.5	2.24	3.26	1.01	0.0408	0.00524	16	6.74	0.995	0.405	< 0	198	481	1800	175	259	170	510	385	222	375	299	228	80.6	371	87.9	14.5	3.28	0.134	0.0251	216	57.8	13.3	17.5	37.1	11.4	0.27	0.328	48.5	4.64	851	317
		MedCon 16	1.08	96.5	23.3	0.0769	1.78	49.9	2.55	3.59	1.1	0.0442	0.00611	17.1	6.44	1.14	0.39	< 0	177	360	1260	127	190	117	367	284	163	279	223	169	55.3	260	67.1	10.8	2.82	0.0882	0.01	156	44.1	13.1	12.6	39.5	12.6	0.234	0.365	50.6	4.27	822	442
		MedCon 17	1.23	123	24.8	0.0668	2.28	54.9	2.64	3.37	0.859	0.0501	0.0061	18	7.7	1.45	0.418	< 0	204	559	1710	175	235	148	560	408	230	370	258	236	86.5	348	96.6	13.6	2.98	0.115	0.0231	206	63.5	9.8	17.6	40	14.9	0.209	0.363	50	5	897	359
		MedCon 18	1.35	119	29.6	0.0632	2.4	46.7	2.34	2.84	0.897	0.0666	0.00657	21.5	8.04	1.55	0.433	< 0	291	482	1700	153	206	135	535	363	207	323	211	214	76.9	306	84.7	11.8	3.13	0.104	0.00801	182	55.7	8.49	14.7	47.8	16.6	0.234	0.296	51.6	4.97	937	455
		MedCon 19	1.12	100	26.8	0.0717	1.72	45.5	2.3	3.22	1.89	0.056	0.00585	18.1	6.23	1.25	0.362	< 0	211	291	1630	164	239	135	478	362	201	335	284	204	74.3	300	82.3	13.8	2.79	0.107	0.0208	181	54.1	8.21	16.9	38.3	15.3	0.457	0.419	50.9	4.5	959	475
		MedCon 20	1.05	101	22.7	0.0603	1.62	39.5	3.04	2.93	1.71	0.0633	0.00626	17.2	5.35	0.877	0.344	< 0	157	317	1720	187	262	149	475	394	209	361	334	211	73.4	317	85	15	2.35	0.0863	0.0103	196	55.9	9.52	19.7	32.1	12	0.333	0.327	52.5	4.3	872	449
		MedCon 21	0.88	93.4	18.6	0.0743	2.08	49	2.92	3.69	1.59	0.0289	0.00695	17.5	5.75	1.11	0.385	< 0	238	323	1640	167	246	142	430	362	194	324	319	202	70.4	310	79.4	13.9	2.57	0.0735	0.00923	182	52.2	9.47	19.4	37.8	12.6	0.411	0.229	51.5	4.45	854	390
		MedCon 22	1.06	105	23	0.0938	1.61	40.8	2.19	3.01	1.79	0.0569	0.00714	16.3	6.48	1.13	0.476	< 0	210	287	1530	155	229	132	437	342	190	306	278	193	66.9	277	73.9	12.7	3.4	0.0607	0.00446	170	48.6	8.5	16.3	37.6	15.7	0.388	0.358	59.3	5.22	893	436
		MedCon 23	1.18	105	24	0.0959	1.65	42	2.65	3.08	1.37	0.0726	0.00646	16	6.15	1.09	0.467	< 0	157	429	1530	163	234	136	450	343	190	314	290	198	71.7	312	76.4	13.3	3.33	0.0925	0.00834	164	50.2	8.41	17.7	44	12.9	0.246	0.3	52.3	5.28	875	400
		MedCon 24	1.06	105	18.5	0.0843	2.03	56.3	3.2	3.85	1.14	0.0345	0.00683	17.7	6.61	1.47	0.606	< 0	179	497	1750	187	266	157	497	385	216	368	332	224	81.3	365	89.8	15.1	2.31	0.0871	0.0132	202	59.1	9.97	20.5	38.2	13.3	0.275	0.392	50.6	4.16	932	357
		MedCon 25	1.1	104	21.2	0.0801	1.96	37	2.57	2.93	1.07	0.0219	0.00451	16.9	5.95	1.24	0.404	< 0	219	452	1590	175	237	140	469	374	204	329	287	206	73.2	328	80.3	13.4	1.87	0.0935	0.019	176	52.8	8.57	17.5	41.4	14.8	0.331	0.247	50.5	4.95	961	323
		MedCon 26	1.03	104	20.8	0.106	1.74	47.4	2.77	3.34	1.19	0.0295	0.00563	17.1	5.81	1.03	0.395	< 0	230	454	1540	165	230	151	474	352	197	336	289	205	74.1	320	84.3	13.1	2.06	0.0813	0.0249	168	55.4	9.46	15	44.8	14.9	0.28	0.29	54	4.94	907	291
		MedCon 27	1.3	114	25.9	0.107	2.27	50.9	3.13	3.64	0.893	0.0875	0.00549	18	7.11	1.33	0.423	< 0	189	636	1790	200	273	159	616	432	241	386	313	246	89.7	401	96.8	15.4	2.87	0.0916	0.00819	200	63.6	11.4	22.9	43.8	14.8	0.231	0.396	50.1	4.72	975	356
		MedCon 28	1.37	116	20.5	0.0784	1.53	51.7	2.82	3.08	0.852	0.0157	0.00854	17.9	6.86	1.4	0.436	< 0	247	550	1550	173	230	138	510	373	208	335	270	216	81.1	339	87	13.4	1.92	0.0891	0.0154	176	57.2	12.2	16.3	43.3	13.3	0.208	0.485	50.8	4.97	913	310
		MedCon 29	1.39	111	21.9	0.0827	2.36	52.1	3.06	3.35	0.851	0.0314	0.00516	18.6	6.7	1.41	0.453	< 0	211	612	1790	194	264	161	594	414	239	375	291	249	87.2	364	97	14.7	2.28	0.0926	0.00435	212	63.8	12.1	17.6	41.7	13.9	0.5	0.282	49	5.4	908	310
		MedCon 30	1.24	104	22.2	0.115	1.69	59.3	3.47	3.82	0.778	0.0249	0.00797	17.7	6.68	1.27	0.529	< 0	275	560	1590	168	229	138	480	396	205	333	280	214	78.1	340	82.2	13.8	2.41	0.0801	0.0133	183	54.1	11.1	18.8	39.3	15.2	0.213	0.241	57.5	4.77	876	366
[truncated: 7 more columns]

## Sheet: MIA PaCa II lysate+supernatant
Supernatant/Medium:
	Sample Name	Glycine	Alanine	Serine	Proline	Valine	Leucine/isoleucine	Aspartic Acid	Lysine	Glutamic Acid	Methionine	Histidine	Arginine	Alloisoleucine	Asparagine	Glutamine	Phe	Thr	Tryptophan	Tyrosine	DHF	5-Methyl-THF	THF	Phosphoenolpyruvate	Adenosine	Glucose	Glyceraldehyde-3-phosphate	Pyruvate	Serotonine	5-hydroxyinolacetic acid	GABA	Dopamine	Norepinephrine	Acetylcholine	Choline	2-AAA	Homocysteine	Cysteine	Cysteamine	Cystathionine	Methionine	GSH	MSO	SAM	SAH	Creatinine	Argininosuccinic acid	Taurine	Hypotaurine
12h	WT+DMSO	184	709	42.4	279	163	374	134	155	239	52.3	29.3	1090	451	135	169	112	96.5	35.8	47.3	0.69	0.0133	2.15	0.00124	0.217	1260	19.4	121	0.266	0.297	0.116	1.79	61.5	0.0152	2.48	0.93	7.47	232	0.526	2.02	60.7	1.89	1.38	0.176	0.0449	26.3	126	12.5	1.76
	WT+DMSO	162	642	38.9	248	143	414	121	158	222	47.2	28	1000	338	125	172	106	85.8	36.4	42.6	0.554	0.0142	2.39	0.021	0.352	1220	15.9	122	0.218	0.204	0.205	1.7	61	0.0202	1.53	0.942	6.94	228	0.63	1.89	61.3	1.79	1.38	0.139	0.0495	26.7	138	11.5	0.944
	WT+DMSO	191	623	40.8	262	152	366	132	166	233	57.9	29.1	1100	433	137	180	113	93.7	37.6	47.5	0.704	0.0149	2.7	0.00381	0.214	1340	18.2	132	0.171	0.21	0.137	1.75	62.4	0.0162	2.83	0.873	7.4	227	0.349	1.93	64.8	1.68	1.49	0.151	0.0395	28.2	131	10.5	1.53
	WT+DMSO	180	606	45	263	161	477	131	174	232	58.4	29.9	1110	457	138	189	118	95.9	38.9	50.5	2.17	0.021	2.38	0.0136	0.311	1540	17.5	113	0.183	0.234	0.196	1.9	59	0.0179	2.58	0.887	7.54	235	0.18	1.91	73.9	1.86	1.67	0.0562	0.05	29.2	162	11.6	1.38
	WT + Meki	188	557	52.8	210	150	407	92.5	234	170	65.3	21.9	920	399	104	261	111	82.5	35.4	48.3	1.19	0.0163	1.79	0.0015	0.131	1910	14.9	121	0.341	0.319	0.0635	2.22	49.8	0.0167	2.32	0.714	5.53	242	0.419	2.01	100	1.65	1.46	0.0544	0.0516	24.7	152	12	1.42
	WT + Meki	174	520	51.7	210	148	404	97.6	206	174	64.9	21.4	929	415	110	228	106	83.6	37.9	45.9	2.12	0.0146	1.75	0.00969	0.141	1730	16.9	112	0.395	0.31	0.188	1.96	54.9	0.014	2.67	0.736	5.28	233	0.0329	1.9	88.9	1.55	1.46	0.0734	0.0445	24.3	159	10.1	1.05
	WT + Meki	196	521	54	217	151	430	98.2	222	174	66.4	27.3	955	421	109	256	108	84.1	40.9	48.7	1.84	0.015	1.84	0.0258	0.22	1700	14.3	110	0.354	0.339	0.0725	1.92	52.2	0.0147	3.11	0.742	5.32	245	0.217	1.92	95.4	1.58	1.43	0.121	0.0466	28.2	155	10.8	1.95
	WT + Meki	168	495	52.7	207	147	402	91.9	216	167	64	22.9	913	408	107	246	103	82	39	44.9	2.67	0.0151	1.92	0.00168	0.188	1840	14.6	117	0.356	0.301	0.218	2.08	54.7	0.0148	0.93	0.677	5.41	221	0.327	1.75	92.2	1.45	1.42	0.101	0.0343	23.3	143	10.7	0.867
	WT + SHP099	202	479	52.6	245	165	472	118	182	205	63.1	26.9	1080	472	129	196	120	96.5	50	58.6	3.42	0.0218	2.25	0.002	0.305	1770	11.7	125	0.336	0.501	0.239	1.89	54.2	0.0151	1.52	0.85	6.31	217	0.468	1.83	93.6	2.15	1.53	0.0543	0.0509	32.1	158	11.3	1.08
	WT + SHP099	186	466	46.4	245	161	470	118	160	208	66.8	25.6	1060	445	127	170	113	94.2	49	50.1	5.68	0.0196	2.24	0.0276	0.323	1630	12.4	116	0.403	0.57	0.0286	1.74	54.5	0.0154	1.55	0.804	6.87	242	0.188	1.88	92.1	2.02	1.46	0.0586	0.0486	25.3	166	10.6	1.17
	WT + SHP099	193	472	45.3	247	165	476	115	163	211	55.2	28.6	1090	449	127	171	118	95.5	48.5	53.8	5.29	0.0229	2.37	0.0141	0.0419	1600	12.1	99.9	0.496	0.655	0.06	1.74	58.8	0.0155	2.21	0.87	6.79	227	0.101	2.05	95.8	2.15	1.48	0.123	0.052	26.4	178	11.1	1.74
	WT + SHP099	198	484	52.8	239	161	472	123	179	214	62.3	27.5	1100	464	137	191	119	97.5	50.3	54.7	7.15	0.0221	2.48	0.00261	0.502	1810	10.2	102	0.406	0.597	0.103	1.76	54	0.016	2.08	0.932	6.18	213	0.451	1.95	102	1.95	1.52	0.0839	0.0454	25.9	200	11	0.885
	WT + Dual	226	498	65.9	264	181	510	120	211	213	60.4	29.1	1130	503	140	225	131	110	55.4	60.3	4.35	0.0197	2.07	0.0194	0.335	1800	11.9	93.2	0.355	0.578	0.207	1.71	56	0.0181	2.62	0.847	5.12	206	0.456	1.94	130	1.86	1.87	0.118	0.0476	23.9	203	12.1	1.19
	WT + Dual	203	497	63	260	172	488	119	208	214	66.7	31.2	1080	481	131	224	126	108	53.2	57.9	5.05	0.0238	2.54	0.0154	0.145	1600	10.5	122	0.403	0.544	0.047	1.74	55	0.0183	1.75	0.853	5.33	212	0.579	1.69	137	1.77	1.9	0.154	0.0586	24.6	230	11.6	0.872
	WT + Dual	294	548	62.1	262	176	514	115	231	215	58.9	31.7	1120	501	131	256	131	106	57.1	59.5	5.32	0.0248	2.34	0.0042	0.245	1680	11.4	111	0.279	0.441	0.114	1.69	57.9	0.021	3.28	0.853	5.1	211	0.341	1.81	133	1.93	1.92	0.18	0.0457	24	219	9.45	0.78
	WT + Dual	183	461	70.6	251	190	507	122	215	212	72.5	31.7	1140	510	141	228	136	111	56.7	59.4	6.22	0.0212	2.57	0.00869	0.13	1820	11.7	87.3	0.315	0.437	0.202	1.74	55.3	0.0172	2.33	0.834	4.93	218	0.726	1.82	149	1.82	2.11	0.107	0.0411	24.5	246	9.68	1.25
	KO 1 + DMSO	181	512	81.8	245	183	507	116	258	193	71.3	28.5	1110	499	136	283	135	108	58.2	63.5	5.22	0.023	2.51	0.00117	0.205	2010	10.3	98.9	0.0932	0.17	0.171	1.96	53.6	0.0184	3.67	0.913	3.37	219	0.124	1.74	139	1.25	2.48	0.0255	0.0264	32.3	214	11.5	1.77
	KO 1 + DMSO	182	529	82.9	245	183	510	121	264	198	70.9	31.6	1120	473	137	290	135	111	60.1	65.1	8.92	0.023	2.51	0.0015	0.306	2120	12.3	73.3	0.0536	0.145	0.0634	1.74	56.7	0.0142	4.37	0.87	3.54	219	0.231	1.61	155	1.2	2.59	0.149	0.0261	23.7	225	10.7	1.39
	KO 1 + DMSO	235	511	89.1	251	197	504	121	265	197	74.2	32.4	1120	503	138	292	138	112	61.1	62.7	5.6	0.0257	2.72	0.0183	0.176	1860	10.1	79.7	0.124	0.177	0.228	1.72	55.5	0.0183	3.73	0.837	3.29	229	0.117	1.54	160	1.19	2.42	0.0588	0.0311	30	238	10.7	1.32
	KO 1 + DMSO	195	521	84.3	249	191	509	122	263	198	70.7	32.5	1130	514	137	294	136	114	60.3	65	6.23	0.0193	2.43	0.0144	0.222	1750	9.65	76.4	0.116	0.204	0.0696	1.7	54.9	0.0175	2.69	0.729	3.49	228	0.12	1.78	172	1.16	2.69	0.0136	0.0252	27.2	227	10.5	1.84
	KO 1 + Meki	199	427	76.1	203	158	452	91.7	236	151	69.9	23.4	929	442	109	260	122	92.6	51.4	54.3	4.59	0.0156	1.94	0.016	0.188	2140	15	67.1	0.277	0.295	0.0934	2.14	47.8	0.00991	3.24	0.687	2.95	237	0.379	1.73	179	1.19	2.24	0.0452	0.0345	27.4	210	10.8	0.817
	KO 1 + Meki	202	440	75.1	200	161	443	93.6	246	153	69.9	23.3	947	372	106	280	118	93.1	51.3	53.4	5.83	0.0156	2.03	0.00087	0.393	1970	14.6	72.2	0.263	0.257	0.0221	2.04	47.8	0.0135	3.41	0.691	2.85	220	0.124	1.61	206	1.23	2.2	0.0229	0.0299	23.9	228	8.95	1.83
	KO 1 + Meki	177	434	76.1	195	158	434	91.4	237	151	67.9	26	913	429	108	259	117	90.8	49.9	52.1	4.46	0.0129	1.94	0.00127	0.307	1890	14.8	97.4	0.258	0.265	0.221	1.89	46.1	0.0108	2.82	0.618	2.75	210	0.115	1.46	177	1.28	2.21	0.071	0.0312	26.3	210	8.99	1.57
	KO 1 + Meki	245	447	74.4	208	170	444	91.5	249	154	63	24	950	429	110	272	119	94	53.9	56.4	3.98	0.0134	1.98	0.0137	0.262	1890	14	83.4	0.29	0.283	0.0721	2.14	49.6	0.0144	3.66	0.711	3.04	230	0.125	1.53	182	1.24	2.29	0.0632	0.0317	27.8	192	9.79	1.27
48h	WT+DMSO	84.4	872	7.93	338	76.9	393	127	91.5	275	23.6	18.5	1030	392	113	96.8	55	53.8	26.6	35.9	5.45	0.0188	2.56	0.0178	0.242	783	16.1	132	0.214	0.288	0.265	1.63	63.2	0.0119	1.08	0.863	14.1	201	0.841	2.76	69.8	1.3	2.3	0.0722	0.146	21.5	347	6.62	0.606
	WT+DMSO	89.7	838	8.87	338	76.1	378	126	86.8	268	21.2	21	1050	401	115	90.9	59.4	53.7	28	37.5	5.33	0.0188	2.62	0.00272	0.262	749	22	136	0.235	0.336	0.206	1.63	65.5	0.0308	2.08	0.928	14.3	216	0.816	2.74	73.8	1.34	2.18	0.145	0.155	25	353	6.14	0.921
	WT+DMSO	109	875	8.75	343	78	400	125	88.6	270	24	22.1	1060	405	112	94.5	58.9	54	27.3	37.2	3.64	0.0176	2.5	0.00872	0.31	750	18.4	119	0.212	0.319	0.249	1.68	64.5	0.0293	1.4	0.875	14.4	217	0.617	3	70.8	1.3	2.09	0.16	0.154	21.5	364	7.16	0.574
	WT+DMSO	114	909	7.56	358	80.1	407	132	97.7	283	21.7	21.4	1090	426	117	102	60.1	55.9	29	39.1	5.78	0.0154	2.93	0.0119	0.304	837	18.7	159	0.176	0.299	0.198	1.64	66.2	0.0199	0.677	0.977	14.3	208	0.583	2.88	73	1.34	2.12	0.0854	0.149	27.2	357	7.7	0.465
	WT + Meki	175	814	36.5	266	135	413	85.5	291	208	54.1	19.6	909	408	92.2	326	98.3	75.2	44.9	50.2	4.66	0.0148	1.83	0.0124	0.083	1580	32.7	101	0.332	0.346	0.0884	1.89	57.5	0.0104	4	0.593	7.96	209	0.499	2.52	189	1.06	2.01	0.202	0.138	25.1	338	7.23	1.59
	WT + Meki	251	841	39.6	271	146	401	87.5	299	209	57.2	21.1	943	420	96.9	337	104	77.6	45.8	51.4	4.98	0.0124	2.13	0.0156	0.242	1650	37.9	117	0.245	0.352	0.12	2.01	57.6	0.0209	3.81	0.683	8.6	203	0.521	2.31	205	1.08	1.84	0.286	0.151	26.1	356	10.7	1.78
	WT + Meki	172	859	38.2	286	146	444	89.3	296	215	56.2	22.8	949	435	95.5	335	105	76	47.3	51.9	4.07	0.0131	1.98	0.0129	0.188	1630	35.2	119	0.279	0.291	0.165	1.95	60.1	0.0111	3.8	0.653	8.89	203	0.384	2.27	193	1.05	2.24	0.164	0.175	22.7	363	8.25	0.95
	WT + Meki	218	823	40	256	137	413	85.5	295	200	53.2	24.3	912	413	93.1	351	99.9	75.2	44	51.7	2.39	0.0105	1.89	0.0118	0.164	1780	40.9	87.3	0.301	0.257	0.0762	2.17	54.4	0.0149	3.54	0.632	7.7	199	0.434	2.18	201	1.01	2.09	0.24	0.141	29.2	364	6.92	1.34
	WT + SHP099	121	920	18.1	341	109	436	111	173	249	35.5	22.9	1030	438	107	202	76.9	64.8	36.9	44.1	5.54	0.0136	2.29	0.0059	0.468	1140	23.3	134	0.347	0.448	0.082	1.63	66.8	0.0133	0.613	0.794	11.5	199	0.109	2.79	114	1.55	2.08	0.166	0.155	25.3	353	7.2	1.28
	WT + SHP099	145	897	17.2	348	106	440	113	163	257	36.2	24.4	1060	440	111	183	77.5	65.8	36.4	43.3	3.81	0.0128	2.34	0.0448	0.435	1160	30.2	118	0.268	0.504	0.0876	1.68	62	0.0142	0.963	0.771	11.6	195	0.492	2.67	117	1.44	1.89	0.0952	0.166	23.1	382	6.77	1.47
	WT + SHP099	224	904	20	337	110	414	113	187	252	36.2	22.7	1070	432	112	210	78.7	71.7	37.9	44.2	3.89	0.0126	2.34	0.00245	0.342	1040	15.9	136	0.314	0.48	0.0507	1.89	63.1	0.0165	0.337	0.873	11.7	199	0.625	2.52	123	1.47	1.89	0.125	0.149	22.6	332	7.39	0.931
	WT + SHP099	129	895	18.6	343	108	439	113	172	256	31.1	22.2	1050	445	108	195	77.6	68	36.1	45.5	3.78	0.0113	2.31	0.0402	0.277	1120	25.6	124	0.384	0.569	0.163	1.75	63.7	0.0228	0.378	0.799	11.5	179	0.839	2.67	116	1.5	1.99	0.166	0.169	25.3	333	7.91	1.63
	WT + Dual	200	996	51.8	329	186	522	104	362	250	62.3	31.1	1090	515	115	422	127	95.4	59.7	64	5.49	0.0131	2.28	0.00834	0.075	1640	23.6	101	0.306	0.523	0.132	1.69	72.2	0.0185	3.3	0.815	6.82	198	0.745	2.17	202	1.67	1.89	0.234	0.161	33.3	314	10.1	1.03
	WT + Dual	208	1090	49	355	178	530	106	366	264	61.9	30.1	1110	515	118	411	127	101	58.9	64.1	3.58	0.0131	2.34	0.018	0.241	1550	29.8	115	0.393	0.569	0.106	1.96	70.1	0.0229	3.56	0.678	7.61	187	0.498	2.25	180	1.77	1.75	0.31	0.153	26.3	340	10.3	2.6
	WT + Dual	209	1070	52.6	338	182	462	105	388	259	64.2	29.7	1120	527	117	445	127	98.8	59.4	63.9	4.68	0.0116	2.14	0.0127	0.156	1680	32.2	108	0.356	0.507	0.15	1.88	67.8	0.0185	4.24	0.787	7.02	193	0.851	2.2	200	1.72	1.95	0.229	0.165	23	308	8.46	0.316
	WT + Dual	252	1010	50.4	327	182	487	103	379	250	62.1	30.7	1090	495	118	439	126	96.7	59.2	59.8	2.74	0.0115	2.07	0.00736	0.244	1690	31.9	107	0.384	0.562	0.11	1.68	68.8	0.014	5.21	0.739	7.8	210	0.438	2.1	225	1.62	2.18	0.257	0.156	25.9	340	8.43	1.1
	KO 1 + DMSO	178	1020	32.4	319	130	471	123	204	254	45.5	24.4	1110	453	120	229	94.2	78.2	44.6	48.3	4.29	0.0114	2.13	0.0725	0.325	1170	25.3	139	0.178	0.278	0.0712	1.88	66	0.0176	3.31	0.937	7.95	206	0.633	2.55	169	1.34	2.53	0.0886	0.0967	24.4	345	11.7	1.91
	KO 1 + DMSO	204	1010	26.7	334	122	465	125	159	268	44.7	23.2	1130	464	119	175	87.6	74.3	42.9	48	4.62	0.0137	2.45	0.02	0.253	1180	37.8	145	0.214	0.292	0.246	1.65	66	0.0177	3.3	0.784	8.75	228	0.529	2.7	133	1.25	2.29	0.0495	0.11	22.6	343	8.9	1.08
	KO 1 + DMSO	194	975	28.1	317	120	452	117	168	254	43.5	24.2	1050	446	114	189	86.2	74.3	42.1	49.7	2.51	0.0121	2.22	0.0103	0.258	1320	35.5	123	0.138	0.279	0.373	1.72	62.8	0.0162	2.73	0.863	7.91	183	0.398	2.63	167	1.38	2.61	0.117	0.0939	23.1	358	9.29	1.97
	KO 1 + DMSO	194	1060	27.6	329	119	442	118	178	261	43.2	25.1	1110	438	118	198	89	74.2	44.5	53	4.62	0.0105	2.26	0.0152	0.253	1110	30.6	113	0.175	0.253	0.186	1.7	64.1	0.0187	3.15	0.938	8.53	210	0.779	2.5	157	1.29	2.47	0.0659	0.101	27.2	353	10	1.28
	KO 1 + Meki	222	910	55	264	156	464	87.1	366	209	65.2	23.9	986	461	95.1	428	113	85	53.1	56.4	4.5	0.0104	1.75	0.0104	0.165	1840	54.1	101	0.284	0.29	0.186	1.91	64.1	0.0126	6.22	0.608	4.26	206	0.397	1.87	225	1.41	2.11	0.32	0.141	24.2	326	9.23	2.11
	KO 1 + Meki	303	886	49.7	261	153	448	81.3	321	204	64.1	21.9	947	446	90	369	110	79.1	52.4	55.1	4.07	0.009	1.61	0.0263	0.215	1740	62.7	115	0.183	0.249	0.163	1.97	61.3	0.0157	3.95	0.612	4.87	206	0.127	2.19	217	1.59	2.31	0.315	0.165	32.3	326	9.54	0.771
	KO 1 + Meki	254	889	53.4	251	154	434	81.7	342	199	61.8	22.2	930	432	90.4	392	106	78.7	48.1	52.3	4.22	0.0113	1.68	0.0115	0.126	1840	60.6	109	0.164	0.232	0.149	1.99	58.4	0.0119	5.17	0.609	5.15	212	0.278	1.95	284	1.53	2.47	0.23	0.152	27.9	378	7.99	2.14
	KO 1 + Meki	271	916	55.2	265	160	439	85.4	348	208	63.8	22.6	955	421	95.2	407	109	81.4	50.3	52.3	4.96	0.0123	1.68	0.0132	0.152	2150	68.5	111	0.192	0.26	0.138	1.91	62.7	0.0119	5.86	0.643	4.94	219	1.14	1.95	283	1.55	2.7	0.193	0.161	28.7	385	10.7	0.971
72h	WT+DMSO	42.5	1180	3.94	549	43.1	376	119	60.8	324	8.25	16.6	1070	362	96.6	67.8	29	35.2	16	28.3	3.46	0.016	2.02	0.0166	0.296	684	5.36	148	0.196	0.289	0.0811	1.69	73.5	0.0143	0.543	0.895	19	213	0.155	4.38	42	1.13	2.52	0.105	0.22	29.2	491	5.31	0.346
	WT+DMSO	43	1220	4.63	568	42.3	361	123	56.1	330	7.82	17.1	1060	372	100	65	29.2	34.4	16.2	32.3	3.69	0.0127	2.04	0.00621	0.258	637	12.5	120	0.199	0.36	0.158	1.68	74.5	0.0185	0.707	0.862	19.4	215	0.354	3.86	35.4	1.12	2.49	0.0329	0.236	29.1	453	2.67	1.07
	WT+DMSO	60.7	1240	5.44	598	42.5	365	123	50.5	336	8.01	17	1110	345	99	57.2	30	34	15.5	31	5.01	0.0151	1.88	0.00223	0.341	598	9.49	100	0.186	0.408	0.0836	1.71	76.2	0.0204	0.452	0.874	19.7	209	0.42	3.88	36.7	1.15	2.45	0.11	0.226	27.5	513	3.47	0.904
	WT+DMSO	49.3	1190	12.9	576	42	365	122	61.9	328	7.61	19.1	1090	368	98.5	69.6	29.1	35.8	15	27.9	4.05	0.0164	2.1	0.0626	0.305	576	11.6	131	0.206	0.398	0.183	1.67	76.7	0.0212	1.84	0.912	19.5	199	0.889	3.89	37.1	1.19	2.65	0.0605	0.185	25.5	541	4.42	0.725
	WT + Meki	222	1090	38.3	370	152	475	89.1	285	269	49.2	22.8	998	471	93.6	331	109	81.3	50.5	56.9	3.45	0.0135	1.39	0.00771	0.168	1720	49.1	127	0.326	0.368	0.105	2.15	68.9	0.0166	4.13	0.732	13.7	225	0.774	3	236	0.858	2.47	0.231	0.304	30.2	580	8.34	1.88
	WT + Meki	211	995	35.1	352	128	420	84.9	255	253	48.8	22.3	924	409	87.2	297	97	74.6	43.3	49.4	4.59	0.01	1.48	0.0115	0.263	1610	47.4	109	0.294	0.374	0.265	2.18	62.4	0.0163	5.17	0.752	11.5	206	0.198	2.83	209	0.681	2.21	0.196	0.311	27.2	536	9.61	0.719
	WT + Meki	192	956	33.4	337	129	413	79.8	255	237	48.7	20.1	881	395	82.5	291	96.7	73.8	43.2	49.3	4.83	0.00925	1.33	0.00503	0.121	1510	41.5	110	0.269	0.285	0.256	2.06	60.6	0.0152	4.03	0.552	11.7	209	0.406	2.52	212	0.769	2.25	0.226	0.252	26.1	474	6.91	0.839
	WT + Meki	253	999	33.6	350	134	432	82.8	270	251	49.6	22.8	924	431	87.4	306	99	74.3	44.9	52.4	4.59	0.0129	1.18	0.025	0.0872	1670	49.7	112	0.236	0.314	0.115	2.13	61	0.0149	4.19	0.667	11.9	217	0.135	3.2	176	0.804	2.41	0.259	0.299	32.7	467	7.89	1.38
	WT + SHP099	97.3	1290	9.8	520	59.5	388	114	97.3	318	14.7	17.4	1070	403	98.3	110	43.6	43.5	23.1	33.8	4.78	0.0135	1.4	0.0934	0.508	955	21.8	163	0.283	0.603	0.162	1.67	75.1	0.0178	0.803	0.694	18.6	205	0.674	3.45	63.7	1.42	2.19	0.138	0.244	27.8	440	5.3	1.08
	WT + SHP099	66.1	1280	9.9	521	57.7	390	109	83	325	15.2	18.7	1050	377	98.4	92.5	39.6	41.1	21.4	34.2	4.56	0.0111	1.46	0.0348	0.32	877	23.5	162	0.368	0.606	0.226	1.76	72.9	0.033	1.38	0.748	19.5	200	0.677	3.14	64.5	1.33	2.17	0.0841	0.246	30.9	453	4.28	0.531
	WT + SHP099	81.4	1280	8.76	532	58.5	381	112	89.5	322	14.7	18	1060	384	97.6	103	39.4	41.8	21	33.4	5.44	0.0123	1.38	0.0224	0.297	902	24.4	133	0.319	0.591	0.201	1.83	73.4	0.024	1.43	0.697	19.2	211	0.126	3.6	57.5	1.33	1.91	0.0662	0.233	30.2	442	5.24	1
	WT + SHP099	132	1350	11.1	549	59.4	380	117	96.6	345	15.2	18.4	1090	395	107	108	43	45.1	22	33.7	6.21	0.0145	1.32	0.0195	0.405	1040	28	156	0.387	0.608	0.127	1.73	76.7	0.0182	1.67	0.861	20	180	0.634	3.17	54.4	1.46	2.06	0.0631	0.221	26.1	482	4.98	0.646
	WT + Dual	248	1290	52.2	417	185	540	105	353	325	54.4	31.4	1130	535	115	404	131	105	63.5	66.1	3.53	0.0108	1.3	0.0211	0.154	1730	45.2	98.3	0.259	0.468	0.218	1.7	77.3	0.016	5.35	0.816	9.17	173	0.506	2.34	194	1.35	2.43	0.294	0.307	30.5	532	11.1	2.02
	WT + Dual	235	1200	48.1	389	179	517	103	352	314	60.4	28.3	1120	510	111	400	131	99.3	61.7	62.1	4.57	0.0136	1.31	0.0217	0.115	1620	42.6	120	0.345	0.501	0.0957	1.79	75.2	0.0157	5.72	0.745	9.59	171	0.756	2.43	205	1.45	2.28	0.379	0.317	29.4	504	9.81	1.48
	WT + Dual	285	1240	49.2	402	192	546	108	376	315	62.9	27.6	1150	538	113	432	137	105	64.8	70.3	4.27	0.0124	1.3	0.033	0.0984	1870	44.3	105	0.29	0.592	0.0909	1.72	80.1	0.0252	4.89	0.787	10.5	203	0.133	2.72	194	1.49	2.26	0.292	0.295	27	505	9.64	1.37
	WT + Dual	303	1220	47.5	390	186	501	101	375	307	60.6	29.1	1120	510	113	430	128	99.7	60.5	64.3	5.31	0.0124	1.34	0.0782	0.245	1640	44.3	105	0.292	0.421	0.242	1.71	71.1	0.0218	5.12	0.692	10.5	188	0.271	2.24	189	1.39	2.34	0.26	0.233	27.4	501	9.87	1.36
	KO 1 + DMSO	205	1330	12.7	481	68.6	384	116	35.1	324	25	19.7	1060	391	102	33	50.9	48.8	26.1	35.6	3.7	0.0113	1.25	0.0254	0.278	841	62.9	170	0.193	0.314	0.324	1.89	73.4	0.0176	2.03	0.809	10.6	203	0.655	4.29	79.3	1.16	2.46	0.111	0.205	28.3	477	8	1.45
	KO 1 + DMSO	130	1320	11.8	496	65.5	368	116	28.5	329	21.1	18	1010	382	96.9	24.6	47.4	44.4	24.8	37.4	4.81	0.0168	1.36	0.00857	0.0915	764	57.3	155	0.16	0.34	0.188	1.65	74.5	0.0193	1.3	0.788	9.82	193	0.632	4.35	73.3	1.14	2.33	0.115	0.221	28.6	495	7.14	0.439
	KO 1 + DMSO	152	1340	14	488	74.8	403	121	40.6	338	27.3	21.9	1100	400	102	38.5	53.7	49.8	27.3	38.4	4.89	0.0118	1.28	0.0119	0.684	927	66.5	145	0.223	0.356	0.216	1.64	78.1	0.0139	2.47	0.761	10.4	199	0.127	3.7	70.5	1.25	2.25	0.147	0.228	26.9	476	8.59	0.507
	KO 1 + DMSO	180	1370	15.9	484	78	426	123	52.4	348	27.6	21.6	1120	416	106	52.9	57.8	51.8	30	40.7	4.71	0.0105	1.3	0.00177	0.39	976	75.6	168	0.171	0.328	0.299	1.64	81.3	0.0198	2.8	0.848	11.3	204	0.171	4.08	74.8	1.36	2.51	0.164	0.207	34.9	459	9.61	0.492
	KO 1 + Meki	312	1020	54.7	318	169	463	89.1	305	267	63.6	23.7	983	470	96.8	343	116	87.6	53.6	58.1	5.88	0.0108	1.03	0.0167	0.314	1880	80.3	113	0.109	0.14	0.26	2.12	65.6	0.0151	8.02	0.722	5.89	197	0.13	2.05	183	0.96	2.51	0.577	0.348	28.3	536	11	1.05
	KO 1 + Meki	295	994	53.7	333	175	532	81.7	307	251	65.7	23.4	991	509	88.3	343	125	85.7	58.9	67.7	4.13	0.0111	1.62	0.0697	0.123	1990	84.5	111	0.113	0.15	0.231	1.94	68	0.0207	5.42	0.691	6.09	219	0.458	2.59	189	0.946	2.5	0.509	0.36	29.8	448	13.2	1.28
	KO 1 + Meki	216	983	53.7	300	155	444	85.6	303	255	61.9	23.7	940	452	94	341	113	82	52.2	54.6	4.49	0.0187	1.09	0.0274	0.318	2060	90.7	131	0.129	0.177	0.327	2.01	62.8	0.0108	6.62	0.666	5.97	206	0.404	2.3	133	0.971	2.11	0.663	0.311	24.7	403	9.37	0.894
	KO 1 + Meki	249	1010	52.3	303	154	447	86.4	294	257	59.2	22.7	915	447	91.9	330	109	85	49.7	51.9	4.12	0.0173	1.18	0.0127	0.243	1890	80	113	0.134	0.157	0.218	1.92	66.5	0.0121	5.93	0.622	5.87	170	0.125	2.06	116	1.08	1.99	0.527	0.325	27.5	387	9.52	0.141
12h	KO 2 + DMSO	181	334	68.9	207	154	437	93.8	180	148	63.6	25.1	925	448	113	192	108	94	50.3	54.2	4.38	0.015	1.01	0.0122	0.244	2160	5.52	54.6	0.0741	0.0828	0.178	1.99	44.6	0.014	2.52	0.58	4.21	207	0.115	1.38	131	1.96	2.29	0.0345	0.0198	24.2	137	12.3	1.31
	KO 2 + DMSO	231	281	62	204	150	437	91.8	152	144	60.6	21.8	912	439	105	154	107	92.9	51.8	52.5	3	0.0159	1.1	0.00705	0.264	2160	7.98	66.9	0.0828	0.0972	0.233	1.94	45.5	0.0122	2.44	0.687	4.59	211	0.0871	1.66	110	1.87	2.19	0.0101	0.0167	26.3	135	11.8	1.19
	KO 2 + DMSO	186	269	68.8	206	153	458	91.4	142	143	60.8	22.9	909	447	107	141	110	94.9	52.6	55.2	4.08	0.0168	1.21	0.00238	0.374	2090	7.16	64.2	0.0669	0.105	0.255	2.1	42.1	0.0117	1.78	0.682	4.6	230	0.124	1.67	125	1.87	2.54	0.0394	0.0162	23.4	146	10.8	0.587
	KO 2 + DMSO	181	268	74.3	215	158	447	100	151	154	54.9	23.7	943	435	117	152	110	101	51	54.3	2.83	0.0156	1.09	0.00911	0.234	2300	5.86	45.6	0.0968	0.144	0.0653	2.12	44.1	0.0145	2.01	0.598	4.12	211	0.395	1.51	121	1.8	2.29	0.0229	0.0157	25	148	13.1	0.815
	KO 2 + Meki	204	289	78.9	225	175	493	98.2	167	157	68.7	24.6	978	479	120	166	119	105	56.9	54.9	3.54	0.0136	1.11	0.00298	0.17	2240	7.87	65.1	0.123	0.17	0.0734	2.13	46.1	0.0144	2.95	0.735	4.18	235	0.208	1.45	138	1.7	2.37	0.049	0.0167	27.5	143	12.1	0.858
	KO 2 + Meki	176	244	66.9	199	159	438	91.8	147	139	62.9	22.2	877	428	108	147	107	94.5	51.4	48.1	3.98	0.0157	1.15	0.0108	0.257	2100	5.54	59.7	0.135	0.145	0.158	2.02	19.1	0.011	3.32	0.62	3.66	217	0.114	1.28	130	1.58	2.13	0.0879	0.0125	26.1	144	11.7	0.924
	KO 2 + Meki	189	264	72.6	206	158	422	93.4	161	145	62.9	22.3	899	416	111	162	111	99	49.6	50	3.11	0.0169	1.07	0.0114	0.363	1930	4.27	56.1	0.122	0.146	0.0748	2.01	42.5	0.0128	2.74	0.62	3.97	213	0.12	1.38	133	1.69	2.08	0.0509	0.0137	23.5	142	12.5	0.994
	KO 2 + Meki	254	234	71.4	203	156	438	91.7	144	139	63.4	20.9	891	443	107	144	110	96.9	52.4	52.7	3.38	0.0144	1.1	0.00694	0.243	2120	3.84	47.8	0.104	0.188	0.0776	2.01	40.1	0.0188	3.65	0.549	4.07	239	0.116	1.45	130	1.6	2.23	0.0137	0.0197	24.6	147	11.5	0.955
48h	KO 2 + DMSO	192	676	16.1	266	96.4	394	96.7	88.2	198	38	17.4	885	385	92.4	90.2	72.3	60.4	34.7	40.7	4.15	0.0144	1.16	0.0184	0.402	911	13.7	130	0.236	0.295	0.267	1.95	32.6	0.0148	3.14	0.68	12.7	238	0.516	3.15	85.7	1.85	1.96	0.0711	0.093	27.8	229	9.54	1.56
	KO 2 + DMSO	222	604	16.9	267	106	402	98.6	84.8	202	35.9	18.1	892	392	94	84.1	75.1	65.8	36.1	39.6	4.18	0.0179	1.2	0.0295	0.351	987	14	120	0.164	0.223	0.224	1.98	53.7	0.012	1.83	0.764	11.1	220	0.246	3.29	79.6	1.77	2	0.152	0.0965	25.9	231	9.59	1.79
	KO 2 + DMSO	256	652	16.8	266	107	405	102	88.5	209	41.6	18.3	932	401	98.5	87.4	74.8	66.2	36.7	42.1	4.21	0.0151	1.13	0.0124	0.245	1060	20	135	0.15	0.23	0.152	2.07	53.9	0.0196	0.975	0.663	12.3	214	0.257	2.99	77.8	1.79	1.96	0.0581	0.0886	28.5	231	9.5	0.138
	KO 2 + DMSO	218	616	16	273	103	412	94.7	87.8	200	34.9	19.7	943	406	90.3	85.8	76.6	64.2	37.7	41.8	3.97	0.02	1.34	0.00338	0.492	970	15.8	129	0.163	0.247	0.0492	1.92	55.3	0.0128	2.5	0.713	11.9	207	0.508	2.76	61.9	1.77	1.65	0.117	0.104	27.5	205	9.81	1.59
	KO 2 + Meki	335	623	47.7	269	167	463	96.4	239	191	66.8	24.3	974	468	106	263	116	94.7	54.7	54.1	3.8	0.0155	1	0.00612	0.267	1960	13.1	73.7	0.106	0.121	0.192	2.15	54.3	0.0207	3.85	0.656	6.34	210	0.336	1.72	160	0.932	2.22	0.0943	0.0791	23.5	224	9.99	1.01
	KO 2 + Meki	255	614	47.5	278	168	500	91	234	185	57.9	26.5	979	481	98.6	257	117	95.3	57.8	58.9	5.46	0.0151	1.04	0.00934	0.096	2150	14.1	80.1	0.129	0.204	0.0838	1.99	55.5	0.0101	2.82	0.681	6.81	236	0.58	2.21	156	1.06	2.36	0.0494	0.0895	28.9	202	10.8	1.04
	KO 2 + Meki	287	621	47.8	274	164	490	92.8	227	184	62.1	14.3	916	443	101	250	113	95.3	54.4	54.6	4.19	0.012	0.971	0.0173	0.17	1990	15.1	84	0.12	0.149	0.168	2.16	51.3	0.0181	3.08	0.652	6.04	199	0.194	1.89	152	1.08	2.29	0.0638	0.083	27.1	227	10	0.948
	KO 2 + Meki	279	628	50	289	177	506	92.1	242	186	67.5	13.6	987	505	103	270	121	95.3	57.8	59.3	4.46	0.0153	0.819	0.0291	0.307	2020	13.2	69.8	0.135	0.153	0.22	2.13	57.6	0.0236	3.97	0.586	5.96	226	0.417	2.04	175	1.07	2.58	0.0653	0.0854	27.8	217	12.1	0.29
72h	KO 2 + DMSO	202	881	11.2	340	77.5	356	91.9	63.8	219	25.5	15.9	869	359	84.9	63	57.9	49.3	27.6	35.1	3.12	0.013	0.976	0.00191	0.31	617	10.8	105	0.341	0.323	0.205	1.97	57.3	0.0114	2.5	0.632	12.1	179	0.241	3.94	73.4	1.61	1.78	0.0407	0.137	27.8	301	7.53	0.681
	KO 2 + DMSO	214	865	11.8	360	83	384	95.9	66.4	225	30.1	9.7	931	368	86.4	67.4	61.1	52.7	29.5	36.5	3.77	0.0163	1.01	0.00176	0.364	702	12.6	112	0.284	0.389	0.196	1.93	59.1	0.0131	1.89	0.758	12.2	213	0.144	5.39	84.9	1.7	1.92	0.0487	0.146	27.7	290	7.84	1.35
	KO 2 + DMSO	200	925	12.9	371	86	379	103	73.2	239	27.4	5.64	974	399	91.1	75.9	64.7	55.5	29.4	36.8	6.77	0.0208	1.21	0.00249	0.339	721	16.2	112	0.319	0.436	0.281	1.97	42.1	0.0178	2.43	0.677	14.2	198	0.448	4.71	101	1.73	1.87	0.0627	0.172	28.7	365	7.8	0.949
	KO 2 + DMSO	176	873	12.9	344	73.3	344	92	65.7	222	26.7	9.78	895	348	83.8	66.7	53	45.8	25.6	32.3	3.06	0.0149	0.976	0.012	0.406	660	15.6	123	0.367	0.326	0.436	1.88	59.1	0.0143	2.39	0.669	13.9	186	0.503	4.05	71.6	1.53	1.66	0.044	0.156	22.8	315	6.7	0.917
	KO 2 + Meki	321	908	35.8	312	163	460	80.9	340	195	60.5	24.6	948	462	89.8	379	114	84.6	53.3	54.4	4.28	0.0165	0.936	0.00955	0.0618	2010	12.1	90.8	0.0474	0.0883	0.413	2.18	60.6	0.0123	4.12	0.558	7.79	214	0.834	2.51	189	0.765	2.74	0.0382	0.119	25.8	229	8.21	1.46
	KO 2 + Meki	351	969	38.3	321	169	485	86.4	342	207	61.6	23.1	979	478	92.9	392	117	87.4	54.3	56.5	4.21	0.0149	1	0.00235	0.251	1910	12.7	99	0.0717	0.0864	0.177	1.96	62.7	0.0119	7.07	0.565	8.68	219	0.196	2.52	214	0.834	2.74	0.0387	0.128	28.9	265	9.7	1.28
	KO 2 + Meki	288	917	34.1	322	160	466	80.5	320	193	58.7	22.6	930	458	86.7	367	113	81.7	53.9	56.9	5.79	0.0166	1.18	0.00596	0.189	2010	13.7	109	0.0726	0.13	0.0575	1.92	59.3	0.0133	3.47	0.575	8.33	206	0.0968	2.76	181	0.93	2.54	0.0633	0.14	27.1	251	8.61	0.716
	KO 2 + Meki	317	904	38.6	286	155	438	82.5	333	186	56.9	21.4	882	427	89.8	377	106	82.1	49.6	51.6	3.02	0.0148	0.963	0.014	0.0856	1820	15.2	87.3	0.094	0.128	0.204	2.11	54.7	0.00937	4.8	0.616	7.65	181	0.128	1.55	179	0.776	2.24	0.0659	0.12	22.3	274	7.65	0.608
Lysates:
12h	WT+DMSO	10.2	16.8	2.85	17.5	3.93	11.4	26.1	2.44	48	1.27	0.0227	11.2	9.85	2.54	5.8	7	3.35	2.58	1.72	0.477	0.0246	1.08	0.0106	0.416	4.43	9.77	15.6	0.00484	No Peak	0.188	1.97	14.9	0.00896	7.64	0.161	0.0264	3.26	0.226	2.6	1.92	77.8	0.0261	2.15	0.224	3.47	11.2	10.7	2.27
	WT+DMSO	3.7	20.9	3.4	19.5	4.73	13.5	27.1	2.2	57.6	1.5	0.137	12.5	12.3	3.02	6.47	8.78	4.27	2.89	2.12	0.708	0.0299	1.28	0.012	0.441	4.93	27.7	0.301	0.00816	No Peak	0.165	1.92	17.7	0.00808	3.86	0.154	0.135	4.79	0.167	2.65	2.22	93.8	0.0367	2.7	0.132	3.83	17	11.3	1.77
	WT+DMSO	15.2	20.4	4.55	20.3	5.39	15.4	28.8	2.76	60.2	1.81	0.342	15.9	14.3	3.14	6.52	9.04	4.74	3.53	2.59	0.452	0.0329	1.32	0.0059	0.246	6.1	23.5	0.118	0.00458	No Peak	0.248	1.88	18.7	0.0079	5.78	0.178	0.087	4.96	0.0737	2.6	3.36	86.5	0.0555	2.49	0.199	3.5	11.5	9.83	1.38
	WT+DMSO	4.37	18	2.59	17	4.5	12.9	23.1	2.29	51.7	1.17	0.0959	13.7	12.4	2.95	5.52	7.72	3.63	2.93	2.08	0.147	0.0377	1.41	0.00465	0.124	5.58	21.6	0.427	0.00446	No Peak	0.151	1.88	16.7	0.0085	4.33	0.124	0.147	4.19	0.23	2.28	3.03	76.4	0.0396	2.38	0.114	2.87	16.2	10.4	1.97
	WT + Meki	19.7	25.2	4.55	23.1	5.05	13.7	33.1	3.58	76.3	1.92	0.0884	13.2	12.8	3.95	6.53	7.77	4.82	3.01	2.22	0.601	0.0435	1.41	0.00763	0.191	6.37	28.2	0.475	0.00701	No Peak	0.221	1.83	20.7	0.0139	4.06	0.134	0.214	5.39	0.0852	1.45	2.59	85.4	0.0476	1.4	0.0824	3.07	10.1	17.6	1.83
	WT + Meki	23.6	25.6	3.98	25.3	5.21	14.9	32.9	3.09	75.8	1.81	0.127	14.6	13.2	4.73	6.03	8.15	5.86	3.27	2.15	1.09	0.036	1.42	0.00525	0.141	4.93	22.4	0.345	No Peak	No Peak	0.0626	1.83	20.3	0.0183	3.57	0.133	0.0917	5.33	0.228	1.41	2.58	91	0.0482	1.53	0.1	2.59	13.2	17.7	3.1
	WT + Meki	11	18	2.97	19.1	4.46	11.1	34.5	2.65	58.5	1.21	0.0488	10.6	10.8	3.01	5.58	6.98	4.48	3.06	2	0.456	0.0455	1.41	0.00559	0.217	5.08	19.6	0.566	No Peak	No Peak	0.0541	1.84	17.7	0.00819	4.05	0.144	0.0961	4.23	No Peak	1.23	2.3	83.2	0.0158	1.59	0.101	2.64	7.66	14.7	1.69
	WT + Meki	22.3	18.4	3.09	18.5	5.58	12.7	31.9	2.8	55.3	1.53	0.146	11.7	12.8	2.92	5.66	7.04	4.67	3.11	1.99	2.62	0.047	1.45	0.00289	0.216	6.4	22.2	0.26	0.00987	No Peak	0.204	1.84	16.7	0.00935	4.36	0.122	0.15	6.01	0.117	1.08	2.53	72.1	0.0335	1.75	0.089	1.81	7.58	10.3	1.21
	WT + SHP099	11	13.9	2.55	15.4	3.66	11	28.8	2.44	52.8	0.948	0.433	11.6	10	2.96	5.65	6.33	4.24	2.89	1.59	1.95	0.0385	1.22	0.025	0.223	7.36	12.5	0.599	0.0139	No Peak	0.308	1.88	17.3	0.00801	3.28	0.133	0.178	4.24	0.237	1.76	2.43	78.4	0.0358	1.92	0.115	2.8	6.36	8.15	1.12
	WT + SHP099	8.24	16.4	2.48	18.1	4	11	26.8	2.15	54.5	1.19	0.211	11.5	9.9	3.78	5.13	6.14	4.14	2.57	1.57	5	0.045	1.31	0.0061	0.209	6.12	14.7	0.36	0.0135	No Peak	0.183	1.88	17.4	0.00824	3.6	0.118	0.162	4.93	0.0937	1.82	2.56	76.3	0.0501	1.71	0.0862	3.07	14	10.5	1.57
	WT + SHP099	10.8	16.7	2.89	19.2	4.26	12	26.4	2.62	53.9	1.26	0.185	12.4	11.2	3.1	5.34	6.67	4.54	3.03	1.69	2.49	0.0386	1.32	0.00234	0.306	5.23	11.1	1.01	0.00988	No Peak	0.276	1.83	17.9	0.00815	3.07	0.134	0.18	4.15	0.125	1.94	2.42	78.4	0.0533	1.97	0.128	3.46	15.4	10.2	1.91
	WT + SHP099	6.58	13.5	2.54	13.9	3.41	9.5	21.9	2.12	46.8	0.98	0.0527	9.54	8.65	2.49	4.65	5.29	3.56	2.67	1.32	4.2	0.0356	1.29	0.00599	0.436	6.18	11.3	0.0892	0.00996	No Peak	0.254	1.84	15.9	0.00515	2.16	0.123	0.171	4.36	No Peak	1.47	1.48	64.6	0.0221	1.57	0.112	3.22	12.1	8.73	1.53
	WT + Dual	7.58	14	2.67	16.9	4.46	9.84	25	2.25	51.4	1.03	0.0994	11	10.1	2.34	4.77	5.57	3.69	2.8	1.74	1.84	0.043	1.45	0.000626	0.328	6.8	11.2	0.371	0.0174	No Peak	0.328	1.71	17.8	0.00956	3.85	0.127	0.121	4.18	No Peak	0.929	2.44	65.5	0.0237	1.86	0.0883	2.6	6.7	10.5	0.757
	WT + Dual	11.5	18.5	3.84	19.9	4.77	10.8	32.9	2.67	61	1.21	0.145	10.9	9.63	3.58	5	6.76	4.59	3.17	1.87	3.74	0.0398	1.35	0.00731	0.319	5.16	13	0.255	0.0169	No Peak	0.242	1.77	17.3	0.0108	2.16	0.121	0.0272	4.85	No Peak	1.14	2.53	76.4	0.0311	1.81	0.119	3.39	8.98	15.1	1.38
	WT + Dual	12.3	16.7	2.25	18	3.82	10.2	27.2	1.98	54.1	1.09	0.0695	9.23	9.5	2.9	4.47	5.61	3.44	2.56	1.41	2.52	0.0403	1.48	0.0139	0.00546	4.59	11.4	0.133	0.0183	No Peak	0.107	1.82	16.1	0.00703	2.88	0.113	0.0843	4.65	0.109	0.958	1.92	68.7	0.0256	1.17	0.0592	2.39	6.86	12.5	0.949
	WT + Dual	22.6	12.8	3.4	14.3	4.13	9.64	23.6	2.42	46.8	1.09	0.0785	10.1	10	2.53	5.06	5.66	3.72	2.74	1.71	3.46	0.0369	1.26	0.00218	0.349	5.58	12.4	0.17	0.0134	No Peak	0.215	1.82	15.9	0.00574	4.05	0.108	0.0439	4.99	No Peak	0.757	2.42	59.5	0.0301	1.33	0.103	1.77	5.48	7.31	1.26
	KO 1 + DMSO	5.61	9.12	1.9	8.63	1.93	5.14	15.2	0.907	37.7	0.607	0.296	5.36	5.04	1.37	2.91	3.13	1.87	1.49	0.771	1.93	0.0285	1.31	0.0107	0.116	4.07	5.18	0.387	No Peak	No Peak	0.196	1.92	15	0.00442	2.63	0.0904	0.0983	2.37	No Peak	1.03	1.43	51.8	0.0268	0.892	0.0501	1.65	9.42	7.36	1.01
	KO 1 + DMSO	8.89	17	2.44	14.2	2.74	8.42	17.6	1.77	58.8	0.839	0.0585	8.72	7.55	3.05	3.6	4.46	3.16	1.95	1.23	2.55	0.0321	1.49	0.00349	0.119	4.39	11	0.44	0.00634	No Peak	0.228	1.8	18.4	0.00628	3.62	0.106	0.0283	3.21	0.412	1.51	1.48	78.3	0.0458	0.945	0.0472	2.71	19.6	13.4	2.44
	KO 1 + DMSO	10	10.1	1.62	10.9	2.2	6.11	19.5	1.24	43.9	0.482	0.0921	5.78	5.84	1.64	2.92	3.72	2.29	1.6	0.811	2.09	0.0317	1.53	0.00741	0.0681	4.81	7.82	0.12	0.00633	No Peak	0.233	1.8	15.9	0.00394	2.65	0.107	0.0123	2.56	0.134	1.2	1.37	63.8	0.031	1.17	0.0456	1.74	13.3	10.5	1.12
	KO 1 + DMSO	5.73	9.79	1.89	10.5	2.47	6.34	17.3	1.37	41	0.685	0.319	6.37	6.33	1.7	3.19	3.72	2.13	1.83	0.886	3.92	0.0245	1.3	0.00464	0.202	5.2	7.29	0.132	No Peak	No Peak	0.202	1.81	15.4	0.00338	2.65	0.113	0.0515	2.47	0.129	1.18	1.5	61.3	0.0369	0.94	0.0648	2.17	11.5	8.33	0.875
	KO 1 + Meki	28.9	18.9	3.77	19.4	3.6	8.98	20	1.88	59.3	1.2	0.0851	8.53	9.41	3.44	4.12	5.63	4.15	2.85	1.44	2.75	0.0386	1.48	0.00871	0.0676	3.73	9.23	0.131	0.00506	No Peak	0.258	1.86	19.8	0.00779	3.57	0.151	0.103	2.91	0.238	0.854	2.5	81.3	0.0355	0.712	0.0327	2.87	12.9	27.2	3.21
	KO 1 + Meki	24.1	19.9	3.9	18.2	3.5	9.39	21.3	2.27	57.8	1.27	0.218	8.3	10.2	2.57	4.27	5.37	3.76	2.49	1.51	2.84	0.036	1.47	0.00736	0.033	3.36	9.19	0.0546	No Peak	No Peak	0.139	1.85	17.5	0.00901	4.69	0.115	0.102	4.43	No Peak	0.648	1.99	77.9	0.0241	0.611	0.062	2.88	7.23	24.9	1.82
	KO 1 + Meki	21.7	16.1	2.7	13.2	2.95	7.94	16.4	1.48	46.4	0.807	0.0522	7	7.92	2.06	2.96	4.44	2.74	1.82	1.19	1.72	0.0385	1.6	0.00283	0.127	4.08	7.97	0.0817	0.00871	No Peak	0.128	1.8	16.2	0.00727	4.1	0.124	0.0914	3.29	0.164	0.552	1.88	64.5	0.0345	0.739	0.0412	3.16	9.25	18.6	1.51
	KO 1 + Meki	25.7	14.3	3.25	11.5	2.18	7.8	13.3	1.42	42.3	0.626	0.187	7.19	6.97	2.15	3.17	4.54	2.89	1.87	1.08	1.73	0.0368	1.52	0.00427	0.0452	3.87	6.69	0.163	0.00796	No Peak	0.175	1.77	17.8	0.00658	2.62	0.123	0.0331	2.47	0.136	0.396	1.38	46.8	0.0204	0.573	0.0251	1.63	9.99	9.45	1.21
48h	WT+DMSO	13.5	70.2	7.35	73.6	6.4	26.8	29.3	4.45	86.3	2.45	0.42	31	26.3	9.09	8.18	15.6	9.18	6.72	4.64	1.07	0.0544	1.45	0.00109	0.374	4.61	15.2	0.277	0.00517	No Peak	0.602	1.82	28.3	0.0231	11.9	0.312	0.0802	8.19	No Peak	1.73	5.45	99.4	0.0796	2.51	0.146	4.23	24.7	31.4	3.66
	WT+DMSO	19	53.3	6.06	59.5	5.9	20.1	24.2	3.51	70	2	0.183	25.9	20.2	7.97	6.39	11.2	7.87	5.01	4	2.1	0.0509	1.58	0.0111	0.307	3.53	17.8	0.157	0.0084	No Peak	0.326	1.79	21.1	0.0181	7.52	0.196	0.137	7.78	0.143	1.59	4.22	94.3	0.107	1.64	0.16	6.58	22.1	27.9	2.46
	WT+DMSO	27.4	43.7	6.64	48	7.46	21	21.9	3.18	56.2	2.07	0.104	25.1	20.1	5.91	6.59	11.3	7.36	5.37	4.2	2.51	0.0541	1.41	0.00544	0.289	3.51	12.4	0.0417	No Peak	No Peak	0.237	1.79	19.7	0.0125	7.8	0.195	0.173	8.32	No Peak	1.37	4.01	86.3	0.0574	1.61	0.16	4.98	18.9	19.7	1.38
	WT+DMSO	21.2	42.9	7.95	47	7.29	21.4	21.3	3.61	60.3	2.11	0.111	25.2	20.7	5.99	6.83	11.9	7.9	5.39	3.76	3.32	0.0587	1.59	0.00155	0.31	4.43	13.4	0.104	0.00774	No Peak	0.358	1.74	20.1	0.0136	7.95	0.183	0.158	9.63	0.138	1.17	4.7	78.5	0.0525	1.6	0.191	4.22	10.2	21.1	2.51
	WT + Meki	21.7	28.8	4.61	17.3	4.93	12.5	23.1	4.02	79.6	1.33	0.186	13.1	12.4	3.13	7.08	7.18	4.72	3.17	2.2	3.78	0.0456	1.65	0.00233	0.169	4.88	22.5	0.201	No Peak	No Peak	0.167	1.77	21.6	0.0182	4.75	0.145	0.0336	8.03	No Peak	0.617	3.11	52.2	0.0332	1.3	0.0701	3.43	13.5	23.2	2.28
	WT + Meki	21.7	37.1	5.2	21.9	5.65	14.3	29	5.21	102	1.72	0.044	15.1	14.1	3.96	9.06	8.07	5.8	3.76	2.46	1.75	0.0464	1.75	0.0126	0.158	4.23	23.6	0.355	No Peak	No Peak	0.205	1.8	25.1	0.0259	4.37	0.219	0.28	8.64	0.14	0.759	3.92	70.9	0.0382	1.25	0.096	4.12	13.9	30.8	3.32
	WT + Meki	18.7	42	5.53	23.5	5.52	15.9	29.8	5.9	104	1.77	0.179	16	16	4.09	9	7.84	5.41	3.84	2.5	2.32	0.0371	1.59	0.000574	0.317	4.45	27.1	0.112	No Peak	No Peak	0.296	1.77	26.6	0.0177	5.33	0.198	0.248	10.7	0.278	0.785	3.89	68.4	0.0417	1.42	0.122	3.08	12.3	31.2	3.75
	WT + Meki	23.6	44.4	5.81	26	7.03	18.2	31.9	6.76	113	1.95	0.124	18.3	17	4.72	11.1	9.58	6.33	4.69	3.14	1.77	0.0475	1.97	0.00622	0.112	4.4	22	0.152	0.00537	No Peak	0.34	1.76	28	0.0261	4.19	0.192	0.37	9.77	No Peak	0.842	4.53	78.6	0.0632	1.52	0.114	5.24	18.7	39.4	2.84
	WT + SHP099	17.3	28	6.81	28	6.24	16.9	27.8	4.14	77.6	2.19	0.0116	21.4	15.9	3.99	6.98	9.17	6.28	3.67	3.83	3.9	0.0634	1.9	0.000542	0.3	3.64	11.5	0.283	0.00879	No Peak	0.296	1.79	22	0.0131	5.53	0.151	0.229	8.65	0.15	0.904	4.65	73.4	0.0344	1.36	0.142	3.58	8.59	12.7	1.1
	WT + SHP099	24.1	55.1	7.29	50.7	7.6	22.1	35.7	4.54	121	2.21	0.233	26.7	20.4	6.41	7.83	11.5	8.89	5.55	4.53	1.91	0.0625	1.83	0.00159	0.26	3.56	15.5	0.144	0.0138	No Peak	0.254	1.78	28.7	0.0209	6.69	0.164	0.263	11.2	0.394	1.59	5.37	106	0.0685	2.03	0.236	5.52	14.9	36.7	3.58
	WT + SHP099	33.7	62.3	8.31	55.1	8.39	24.2	38.6	4.32	133	2.29	0.233	26.8	22.3	7.71	8.01	12.5	8.92	5.57	4.61	2.02	0.0647	1.7	0.00859	0.303	7.09	15.1	0.232	0.0138	No Peak	0.309	1.78	31.1	0.0219	9.23	0.2	0.253	13.6	0.118	1.75	4.9	116	0.0772	1.86	0.208	6.25	15.7	30.9	4.88
	WT + SHP099	29.1	46.6	7.75	46.2	7.62	20.9	32.3	4.11	110	1.95	0.159	22.8	20	5.88	7.18	11.1	7.51	5.39	4.01	0.975	0.0604	2.05	0.00565	0.346	4.46	13.7	0.614	0.0136	No Peak	0.423	1.83	26.6	0.0208	7.09	0.155	0.174	12	0.157	1.66	4.99	107	0.061	2.19	0.199	6.47	15.8	30	4.47
	WT + Dual	23.5	28.1	5.49	18.8	6.77	15.9	28.7	5.26	86.6	2.12	0.244	18.9	14.9	3.05	7.9	9.31	5.77	4.15	3.49	1.7	0.0465	2.04	0.0178	0.286	3.22	11.9	0.0366	0.016	No Peak	0.324	1.69	23	0.0139	3.89	0.148	0.0699	9.46	0.901	0.46	5.91	52.9	0.0319	1.58	0.121	4.02	13.7	21.6	2.25
	WT + Dual	15.9	26.7	6.43	16.7	6.43	14.4	25.8	5.05	77.8	2.3	0.09	17.6	13.9	3.15	7.72	9.04	5.6	3.8	3.12	1.74	0.0623	2.19	0.00482	0.194	4.13	15	0.412	0.02	No Peak	0.266	1.77	22.4	0.0121	4.52	0.141	0.137	8.42	0.52	0.415	5.22	42.6	0.0519	1.55	0.0937	3.52	11.4	17.4	2.37
	WT + Dual	25.2	34.7	6.31	21.9	7.23	17.8	34.3	6.17	97.8	2.55	0.152	20.7	17.1	3.39	9.48	11.3	7	5.03	3.76	2	0.0497	1.99	0.0131	0.31	3.7	10.4	0.788	0.0135	No Peak	0.218	1.75	24.5	0.0181	5.37	0.147	0.19	9.64	0.254	0.487	6.4	58.7	0.0404	1.47	0.127	3.82	17.9	23.6	3.02
	WT + Dual	13.3	26.8	5.2	17	6	14.9	26.1	4.87	76.3	2.02	0.136	17.1	13.5	3.15	7.63	8.75	5.24	3.76	2.9	1.56	0.046	2.24	0.0137	0.169	3.74	12.6	0.155	0.0188	No Peak	0.171	1.81	21.2	0.012	4.27	0.162	0.236	7.87	0.149	0.413	4.77	49.8	0.0431	1.31	0.111	3.23	10.7	19.8	1.89
	KO 1 + DMSO	23.4	40.5	4.19	33.6	5.03	16	23.4	2.36	77.2	1.87	0.0997	14.7	14.3	5.54	4.45	7.9	5.64	3.76	2.89	1.61	0.0718	2.03	0.00646	0.299	3.2	9.98	0.0927	No Peak	No Peak	0.139	1.83	21.8	0.00946	4.38	0.152	0.167	6.26	0.138	1.7	5.39	85	0.0793	1.6	0.0834	3.73	22.7	14.8	1.84
	KO 1 + DMSO	37.1	45.3	3.85	40.1	4.89	16.9	21.9	2.13	68.7	1.85	0.0904	16	16.7	5.76	4.24	8.19	5.61	4.09	3.4	1.45	0.0875	2.11	0.0417	0.295	3.54	11.6	0.204	0.0048	No Peak	0.242	1.9	20.7	0.0119	4.53	0.138	0.145	6.37	0.447	1.91	5.5	87.9	0.119	1.29	0.0762	2.96	22	20.2	1.94
	KO 1 + DMSO	25.5	37.2	5.79	34.1	4.49	16.5	20.5	2.31	68.1	1.8	0.354	16.7	15.6	5	4.13	8.16	6.14	3.88	3.21	2.31	0.0589	2.32	0.0115	0.0972	2.99	13.6	0.167	No Peak	No Peak	0.199	1.82	21.1	0.00727	4.19	0.155	0.225	7.89	0.492	1.58	5.15	77.8	0.0754	1.08	0.0941	2.35	13	14.5	1.34
	KO 1 + DMSO	21.6	25.8	4.28	24.3	4.03	12.7	17.8	2.01	53.1	1.41	0.202	13.7	12.1	3.14	3.78	6.34	4.56	3.04	2.35	1.38	0.0507	2.34	0.00295	0.113	2.82	9.81	0.128	0.000658	No Peak	0.281	1.87	16.7	0.00674	3.73	0.136	0.211	6.25	0.133	1.1	4.27	61.1	0.0606	0.991	0.0779	1.66	16.2	7.66	1.56
	KO 1 + Meki	31.5	22.5	3.84	13.4	3.14	9.51	14.1	3.45	57.6	1.16	0.215	9.85	8.36	2.18	5.35	5.32	3.05	2.41	1.51	0.509	0.0425	2.1	0.00337	0.163	3.77	18.9	0.194	0.00756	No Peak	0.295	1.89	17.9	0.0135	2.39	0.124	0.0852	5.32	No Peak	0.281	3.82	61.8	0.0296	0.648	0.052	2.64	9.9	25.9	2.92
	KO 1 + Meki	31.2	22.8	3.63	12.5	3.44	9.02	14.1	3.37	55.2	1.3	0.0893	10.2	9.2	2.1	5.17	5.41	3.38	2.36	1.75	1.06	0.0408	1.99	0.000393	0.0858	4.14	18.8	0.305	0.00453	No Peak	0.226	1.84	18.5	0.012	2.96	0.114	0.0517	5.51	No Peak	0.26	3.96	59.4	0.0101	0.589	0.0448	2.86	13.5	23.9	1.18
	KO 1 + Meki	31	18.5	3	11.6	3.11	8.3	14.3	2.77	49.6	1.2	0.0887	9.09	7.89	1.6	4.7	4.56	3.33	2.09	1.53	0.921	0.0494	2.36	0.00615	0.0768	3.17	17.2	0.54	No Peak	No Peak	0.26	1.88	17.1	0.00814	2.95	0.0724	0.0161	4.72	0.132	0.204	3.48	55	0.0307	0.354	0.0414	2.42	12.7	23.9	1.68
	KO 1 + Meki	27	18.3	3.42	11.7	3.19	8.51	12.8	2.79	50.4	1.08	0.0405	9.11	8.44	1.8	4.75	4.69	3.44	2.28	1.6	1.84	0.0392	2.13	0.00998	0.132	3.06	18.2	0.0955	0.00541	No Peak	0.265	2.36	16.4	0.0113	2.7	0.107	0.0266	5.11	0.139	0.28	3.44	56.6	0.0216	0.386	0.0392	2.17	11.4	22.1	1.88
72h	WT+DMSO	25.9	102	9.11	100	8.75	32.1	56.2	4.42	116	3.28	0.36	37.6	30.3	10.5	8.25	14.5	9.36	7.19	5.99	2.53	0.0742	2.04	0.00521	0.249	3.49	14.4	0.115	0.00747	No Peak	0.36	1.93	28.5	0.0398	7.99	0.257	0.439	15	0.148	1.94	8.76	118	0.167	1.75	0.232	7.6	27.4	37.2	4.14
	WT+DMSO	25	127	11.2	112	10.1	37.2	58.6	5.19	128	3.64	0.46	44.2	35.3	11.6	9.11	16.1	11.2	8.22	6.87	1.9	0.0737	2.45	0.00822	0.337	5.17	19.3	0.405	0.0127	No Peak	0.373	1.86	28.3	0.0314	7.43	0.257	0.194	17.5	No Peak	2.18	10.5	124	0.195	2.15	0.22	8.79	46.3	49.5	5.31
	WT+DMSO	21.8	83.4	10.9	77.7	9.04	31.3	49.3	4.98	95.6	3.12	0.205	36.1	29.5	8.64	8.91	14.4	9.64	7.11	6.29	0.112	0.0513	2.1	0.00737	0.279	4.72	17.4	0.252	0.0144	No Peak	0.371	1.87	24.3	0.0277	7.87	0.263	0.283	15.9	No Peak	1.59	9.51	94.3	0.188	1.64	0.213	5.73	31.3	26.7	4.13
	WT+DMSO	38.3	120	10.5	106	9.15	34.8	60.7	5.57	128	3.47	0.252	41.8	34.2	11.5	9.34	14.6	10.4	7.73	5.79	1.34	0.0533	2.49	0.00878	0.289	4.7	13.8	0.514	0.00559	No Peak	0.298	1.89	28	0.0285	6.33	0.277	0.341	16.5	0.274	2.05	9.73	111	0.171	2.26	0.205	7.59	32.4	45	4.11
	WT + Meki	14.2	42	6.59	20.2	6.54	18.3	26.8	6.52	106	2.38	0.0601	21.2	17.8	3.84	9.61	10.4	6.83	4.38	3.83	1.9	0.0492	2.42	0.00747	0.18	5.82	61.1	0.156	0.00956	No Peak	0.248	1.89	24.1	0.0194	4.46	0.173	0.132	15.2	0.38	0.765	5.78	48.4	0.0395	1.31	0.105	5.07	24.5	23.9	2.43
	WT + Meki	32.9	48.3	6.98	22.6	7.47	19.2	27.7	7.47	114	2.69	0.0468	22.2	19.6	4.3	4.15	11	7.4	4.98	4.12	1.73	0.0549	2.18	0.0111	0.361	5.46	72.2	0.0836	0.015	No Peak	0.278	1.86	25.1	0.0229	4.38	0.147	0.199	13.9	0.287	0.864	7.48	55.4	0.0473	1.26	0.126	5.15	23.5	34.1	2.94
	WT + Meki	18.3	45.6	6.03	22	7.32	20.5	29.8	6.76	103	2.5	0.157	19.8	18.6	3.82	9.92	10.3	6.83	4.93	4.02	0.429	0.0462	1.87	0.00599	0.108	4.63	46.1	0.0752	0.00513	No Peak	0.247	1.84	23.1	0.0215	3.57	0.18	0.115	14.7	No Peak	0.718	7.81	57.7	0.0582	1.11	0.106	4.97	18.9	34.5	3.72
	WT + Meki	29.6	41.6	7.38	20.7	7.17	20.1	25.6	6.42	97.4	2.31	0.057	20.6	18.7	4.06	9.76	11	7.21	4.96	4.02	0.466	0.0504	1.61	0.0281	0.265	5.96	71.5	0.326	0.00429	No Peak	0.201	1.85	22.2	0.0161	3.96	0.166	0.196	15.4	0.31	0.685	7.38	48.7	0.0567	1.14	0.118	3.72	21	29.3	3.29
	WT + SHP099	28.2	70.6	10.7	47.8	9.86	26.7	45.2	5.2	113	3	0.168	32	26.3	7.07	8.57	13.4	10.6	6.17	5.98	1.63	0.0746	1.79	0.0208	0.311	4.4	19.8	0.236	0.0126	No Peak	0.249	1.91	27.7	0.0281	5.84	0.189	0.214	18.3	0.15	1.33	9.14	85.5	0.0897	2.4	0.193	3.98	18.8	27.6	3.49
	WT + SHP099	21.4	44.8	5.48	28	5.92	16.9	24.1	3.49	67.3	1.73	0.267	19.5	16.5	4.12	5.62	8.22	6.01	3.61	3.8	1.86	0.0667	2.02	0.0103	0.21	3.83	14.2	0.0794	0.000941	No Peak	0.301	1.83	20.2	0.0123	5.02	0.152	0.134	10.3	No Peak	0.921	3.77	51	0.0785	1.47	0.0851	4	11.9	16.6	1.87
	WT + SHP099	36.6	64.4	9.35	41.6	10.2	25.4	39.9	5.75	97.9	2.75	0.333	31	25.8	6.19	8.7	13.1	10.1	5.87	5.49	0.933	0.0716	1.54	0.00191	0.484	6.24	20.9	0.456	0.0294	No Peak	0.331	1.87	24.4	0.0196	7.69	0.178	0.207	17.7	0.623	1.17	6.44	74.5	0.0909	1.47	0.206	5.44	14.4	24.3	3
	WT + SHP099	26.4	70.6	11.1	46.2	9.98	27.7	39.9	5.92	110	3.06	0.113	33.2	26.6	7.45	8.8	13	10.4	6.2	6.07	0.94	0.0765	1.62	0.007	0.17	6.41	22.4	0.148	0.0281	No Peak	0.288	1.89	26	0.0238	7.45	0.176	0.191	19.8	No Peak	1.2	8.8	80.8	0.0811	1.9	0.172	5.34	17.1	30.9	3.62
	WT + Dual	12.9	43.9	7.62	20	8.01	19.1	24.8	8.1	100	2.91	0.0961	20.7	17.9	4.35	10.4	11.6	7.72	5.09	4.59	1.12	0.0703	1.63	0.00943	0.214	6.14	56.8	0.57	0.00785	No Peak	0.215	1.86	24	0.0287	4.88	0.155	0.101	9.79	0.143	0.583	6.49	37.9	0.0794	1.52	0.0555	3.82	16.5	22.8	2.93
	WT + Dual	23.3	41.4	7.3	20	7.57	18.9	24.6	7.65	94.8	2.67	0.174	20.8	18.1	3.64	10.9	11.1	7.46	4.94	3.93	3.24	0.0586	1.86	0.00435	0.137	5.12	35.3	0.142	0.03	No Peak	0.193	1.91	23.1	0.0142	2.31	0.149	0.198	14.4	0.15	0.468	6.46	39.4	0.0358	1.21	0.0708	4.86	19.6	26.8	2.32
	WT + Dual	14.8	37.7	7.05	18.5	7.58	18.4	21.4	7.24	91.5	2.45	0.417	19.2	18.5	3.61	10.2	10.3	7.34	4.95	4.14	1.63	0.0648	1.9	0.00649	0.131	4.31	53.3	0.161	0.0219	No Peak	0.291	1.83	23.2	0.0097	3.47	0.175	0.194	12.4	No Peak	0.425	7.51	34.7	0.0655	1.45	0.0661	3.08	16.3	26.7	2.38
	WT + Dual	24.1	37.8	7.27	19.6	7.74	18.4	25.6	6.19	86.5	2.57	0.179	21.5	17.7	4.09	9.25	10.8	7.12	4.94	4.49	1.76	0.0544	1.77	0.0117	0.204	5.09	37.4	0.231	0.0169	No Peak	0.297	1.92	21.8	0.019	3.6	0.11	0.177	13.5	0.135	0.475	6.35	39.9	0.064	1.54	0.0774	3.34	16	27.5	2.24
	KO 1 + DMSO	77	89.6	11.3	61.2	10.5	28.8	22.2	3.8	50.3	3.29	0.133	31	28.7	8.89	6.34	14.4	10.9	7.1	6.87	2.38	0.104	2.19	0.0141	0.208	3	23.1	0.149	No Peak	No Peak	0.239	1.86	18.2	0.0287	8.06	0.179	0.143	16.4	No Peak	1.51	8.63	105	0.11	1.03	0.121	7.41	13.9	33.5	3.34
	KO 1 + DMSO	98.9	114	15.1	77.1	12.4	36.7	23.3	5.17	54.3	4.97	0.326	38.3	35.4	10.5	7.56	17.6	14.1	8.82	7.95	2.44	0.0789	1.67	0.00111	0.197	4.48	34.2	0.186	7.18	No Peak	0.42	1.81	18.7	0.0325	7.82	0.18	0.13	17.7	0.449	2	13.2	106	0.137	1.27	0.141	8	13.4	52.8	4.15
	KO 1 + DMSO	45	69	9.8	46.2	9.01	26.9	21.7	4.09	46.2	3.71	0.105	28	27.1	6.83	6.05	14.5	9.77	6.52	6.01	2.19	0.111	1.63	0.00248	0.201	3.77	16	0.33	0.00371	No Peak	0.0675	1.87	17	0.0163	4.67	0.194	0.27	14.2	0.135	1.45	10.4	102	0.114	1.41	0.0917	4.51	14	30.5	3.1
	KO 1 + DMSO	53.6	53.8	7.55	37.3	5.89	18.2	16.8	2.56	39.1	2.27	0.146	19.2	17	6.07	4.73	9.67	7.86	4.49	3.96	0.749	0.058	1.57	0.00737	0.126	3.44	14.8	0.194	No Peak	No Peak	0.242	1.87	15.4	0.0151	5.09	0.149	0.203	9.78	0.331	1.01	5.58	69.8	0.0605	1.07	0.0784	4.22	7.47	22.5	2.59
	KO 1 + Meki	33.9	24.6	4.38	11.7	3.1	8.42	13.2	3.33	50.6	1.36	0.0709	9.79	7.75	2.14	4.95	4.39	4.13	2.04	1.49	2.08	0.0563	1.78	0.0106	0.0627	3.6	52.3	0.163	0.00111	No Peak	0.279	1.85	17.1	0.0153	1.33	0.129	0.0226	5.98	0.142	0.275	3.55	48.7	0.0346	0.597	0.0312	2.9	7.62	33	2.33
	KO 1 + Meki	40.9	27.1	3.84	11.4	3.16	9.05	15.2	3.84	52.9	1.3	0.0407	9.37	8.57	2.47	5.26	4.79	4.29	2.24	1.65	3.95	0.0476	1.75	0.00773	0.0537	2.67	55.5	0.422	0.0139	No Peak	0.31	1.85	16.7	0.0099	1.87	0.107	0.0965	7.29	No Peak	0.298	3.19	45.6	0.0366	0.588	0.0452	4.41	11.2	33.1	2.09
	KO 1 + Meki	81.8	26.2	4.44	12.3	3.57	9.1	13.8	3.1	51.3	1.22	0.0112	10.3	8.86	2.5	4.95	5.4	4.03	2.35	1.99	1.36	0.042	1.47	0.0202	0.103	4.49	51.3	0.205	0.0149	No Peak	0.249	1.88	17.5	0.0102	2.11	0.142	0.104	7.74	0.16	0.302	3.57	51.6	0.0238	0.465	0.0307	4.08	8.33	34.1	2.13
	KO 1 + Meki	32.6	25.3	3.83	10.7	3.17	8.47	10.5	3.2	49.1	1.23	0.343	10.2	8.23	2.51	5.02	4.82	4.29	2.07	1.4	2.93	0.0484	1.69	0.0275	0.0734	4.54	58.5	0.44	0.01	No Peak	0.22	1.83	15.5	0.01	1.79	0.108	0.0381	6.91	0.133	0.243	3.57	44.2	0.0221	0.532	0.0291	2.7	10.2	31.6	2.09
12h	KO 2 + DMSO	5.91	11	3.65	12.2	2.8	9.6	13.5	2.49	52.5	0.981	0.0349	12.5	9.75	2.47	4.65	5.2	4.01	2.25	1.89	3.1	0.0322	1.52	0.00709	0.127	4.91	12.6	0.653	No Peak	0.00343	0.244	1.81	16.8	0.00891	2.27	0.102	0.18	2.7	No Peak	1.28	3.45	62.5	0.0688	1.46	0.096	1.14	29	3.05	0.386
	KO 2 + DMSO	7.57	10.2	2.78	10.8	2.8	9.18	12.7	1.77	44.5	1.22	0.0465	11.6	8.23	2.42	3.95	4.88	3.23	2.16	1.48	3.55	0.0341	1.56	0.00844	0.151	4.94	18.3	0.284	0.00903	No Peak	0.3	1.83	15	0.012	2.75	0.101	0.158	2.92	0.138	1.14	3.11	56.7	0.0365	1.21	0.0553	1.84	32.6	3.58	0.378
	KO 2 + DMSO	8.1	9.9	3.83	10.4	3.02	9.32	12.6	1.82	42.9	1.07	0.189	11.8	9.21	2.3	3.75	4.45	3.56	1.89	1.61	1.23	0.0314	1.64	0.00657	0.151	4.43	14.7	0.065	0.0135	No Peak	0.262	1.87	15	0.00602	2.87	0.11	0.0777	2.84	No Peak	1.03	2.52	49.4	0.0429	1.15	0.0805	2.01	20.5	5.06	0.505
	KO 2 + DMSO	6.06	7.69	3.54	8.55	2.7	8.17	9.99	1.44	34.1	0.989	0.413	10.9	7.92	1.71	3.61	4.37	2.94	1.8	1.55	2.03	0.0288	1.65	0.00195	0.696	4.11	14.4	0.443	No Peak	No Peak	0.17	1.86	13.9	0.00552	3.53	0.109	0.088	2.56	No Peak	0.869	2.42	46.5	0.0331	1.15	0.0904	0.87	13.4	3.01	0.245
	KO 2 + Meki	17.2	12.9	3.99	17.9	3.17	8.99	13.7	1.82	55.6	1.05	0.0502	10.4	8.3	3.4	3.45	4.88	4.32	1.96	1.6	2.18	0.0412	1.78	0.0135	0.115	3.27	14	0.519	0.00546	No Peak	0.278	1.8	16.3	0.0112	2.92	0.162	0.0967	2.79	0.239	0.788	3.06	59.2	0.0417	1.17	0.058	2.4	20.5	10.8	0.688
	KO 2 + Meki	10.4	11.7	3.46	15.5	3.08	8.66	11	2.05	46.5	1.13	0.112	10.6	8.35	3.7	3.62	4.8	4.4	1.76	1.74	1.59	0.0289	1.39	0.00314	0.061	4.3	16.2	0.271	0.00649	No Peak	0.0882	1.82	15.5	0.00725	1.98	0.115	0.0677	2.88	No Peak	0.798	2.79	54.6	0.0242	0.842	0.0552	1.84	18.7	7.76	0.669
	KO 2 + Meki	13.4	13	3.69	15.7	3.25	9.94	12.8	1.76	44.8	0.942	0.507	10	8.17	2.37	3.63	4.57	4.12	1.76	1.95	4.3	0.0375	1.94	0.0005	0.0728	3.23	11.8	0.321	0.00661	No Peak	0.103	1.76	17	0.01	2.5	0.126	0.0829	2.55	No Peak	0.825	2.81	53.6	0.0366	0.791	0.0533	1.26	10.1	5.96	0.711
	KO 2 + Meki	11	12.9	4.25	16.6	3.36	9.21	13.7	1.73	47.3	1.28	0.0726	10.7	9.34	3.78	3.73	4.84	4.85	1.94	1.82	2.6	0.0256	1.24	0.00597	0.0571	3.85	14.7	0.131	0.00511	No Peak	0.189	1.89	15.7	0.0106	2.53	0.138	0.135	3.21	No Peak	0.849	2.71	55.9	0.044	0.919	0.0638	1.93	12.5	6.31	0.543
48h	KO 2 + DMSO	37.1	33	4.1	46.1	4.78	16.8	18	2.28	54.5	1.72	0.103	20.3	16.4	5.19	3.8	8.45	5.41	4.02	2.92	4.4	0.0356	1.23	0.00161	0.318	3.64	11.5	0.164	No Peak	0.00508	0.325	1.85	17.5	0.0193	6.16	0.17	0.184	6.01	0.142	2.8	4.42	76.5	0.0502	1.4	0.112	3.99	53.3	13.5	1.65
	KO 2 + DMSO	43.5	30	4.85	38.5	4.75	17.2	15.5	2.52	43.8	1.59	0.0413	22.2	16.3	5.45	4.19	7.94	5.9	3.75	2.98	5.25	0.0289	1.24	0.00622	0.272	4.23	12.7	0.0724	0.00591	No Peak	0.409	1.77	17	0.0162	5.71	0.182	0.219	5.95	0.123	2.44	3.04	62.5	0.0613	1.65	0.115	5.15	41.7	15.3	1.97
	KO 2 + DMSO	18.7	25	4.53	31.8	4.55	15.1	14	2.15	41	1.78	0.114	17.6	14.5	4.26	4.14	7.99	4.43	3.57	2.88	2.33	0.036	1.19	0.0122	0.334	3.11	12.8	0.324	0.00424	0.00209	0.398	1.83	16.6	0.0191	6.02	0.179	0.0702	5.89	No Peak	2.21	3.22	62.6	0.0564	1.56	0.0894	3.67	40.7	11.2	1.01
	KO 2 + DMSO	37.6	35.6	6.15	45.8	6.18	19.7	16.1	2.88	51.4	2.21	0.199	24.1	18.4	5.84	4.29	9.69	6.7	4.41	3.17	2.98	0.0338	1.38	0.00222	0.307	3.29	13.3	0.0244	0.00439	0.00466	0.298	1.92	16.9	0.0226	9.32	0.197	0.0898	6.46	No Peak	2.62	4.94	72.6	0.068	1.84	0.128	4.71	39.4	16	1.72
	KO 2 + Meki	37.5	33.8	4.62	21.9	4.5	12.8	22.4	5.49	86.1	1.84	0.115	12.5	12	5.39	7.51	6.93	5.95	2.7	2.23	1.13	0.0374	1.43	0.0066	0.0809	7.02	98.6	0.172	0.000925	No Peak	0.384	1.82	20.4	0.0215	4.32	0.186	0.0926	5.33	0.128	0.317	3.83	60.4	0.0355	0.493	0.0573	5.06	13.9	30.2	3
	KO 2 + Meki	41.6	31.7	4.61	21.4	4.84	12.3	20.6	5.24	78	1.87	0.0689	12	11.4	4.38	7.25	6.48	5.74	2.84	2.29	3.57	0.0424	1.51	0.0337	0.0324	4.55	110	0.46	0.0107	No Peak	0.0652	1.86	20.5	0.0219	2.48	0.129	0.0345	6.81	No Peak	0.302	4.64	63.3	0.0306	0.628	0.0516	4.54	9.81	25.9	2.39
	KO 2 + Meki	34.1	29	5.23	18.4	4.03	11.4	19.4	4.98	79.9	1.57	0.111	11.1	11.3	4.9	6.84	5.84	5.67	2.33	1.93	2.86	0.0373	1.42	0.0199	0.32	3.75	96.6	0.143	0.00566	No Peak	0.161	1.88	18.1	0.0188	3.3	0.153	0.104	5.82	No Peak	0.217	3.2	51.6	0.0433	0.597	0.054	2.8	8.78	27.4	2.3
	KO 2 + Meki	33.9	29.6	5.76	20.5	5.04	13.7	18.4	4.91	75.2	1.78	0.0993	12.4	12.3	4.44	7.51	7.09	5.86	3	2.63	1.11	0.0388	1.24	0.00166	0.275	4.32	90.4	0.0578	0.0124	0.00137	0.134	1.78	21	0.0256	3.28	0.174	0.102	6.84	No Peak	0.27	3.73	61.7	0.0519	0.843	0.0659	4.07	10.9	34.5	2.99
72h	KO 2 + DMSO	35.7	46.8	4.76	67.7	5.39	17.9	13.2	2.04	49.8	1.65	0.221	20.9	17.6	6.11	3.69	8.41	5.7	3.99	3.62	2.19	0.0456	1.3	0.00288	0.44	4.29	11.7	0.346	0.00716	No Peak	0.141	1.88	18	0.0239	8.1	0.176	0.139	6.97	0.142	2.13	3.85	73.2	0.0998	1	0.103	4.54	36.3	28.4	1.69
	KO 2 + DMSO	49.6	52	5.42	70.9	5.97	20.7	11.7	2.11	50.9	1.97	0.173	24.2	20.1	6	3.99	9.05	6.93	4.4	3.41	2.86	0.0493	1.16	0.0014	0.401	6.73	9.13	0.374	0.00562	No Peak	0.116	1.85	19.1	0.0192	7.31	0.197	0.181	6.97	0.143	2.15	4.87	79.2	0.0687	1.17	0.0967	6.51	40.7	25.5	3.21
	KO 2 + DMSO	37.3	59	6.81	80.2	6.73	20.5	13	2.24	55.7	2.01	0.163	22.7	21	8.42	3.97	9.41	7.44	4.64	3.58	3.15	0.0496	1.26	0.016	0.303	5.2	11.9	0.151	0.00302	0.00919	0.135	1.82	18.6	0.0192	9.08	0.198	0.158	8.58	No Peak	2.52	5.53	89.1	0.0944	1.32	0.134	7.23	30.9	33.7	3.33
	KO 2 + DMSO	42.8	61	6.38	81.5	5.68	20.3	13.8	2.43	53.5	1.85	0.153	22.3	19.2	6.94	4.02	9.28	6.78	4.44	3.66	2.44	0.0439	1.31	0.0077	0.372	5.86	13.8	0.954	0.00141	0.00401	0.315	1.85	19.2	0.033	9.28	0.181	0.219	8.46	No Peak	2.24	4.07	89.6	0.0933	1.54	0.129	4.76	32.3	34.8	3.25
	KO 2 + Meki	32	36.9	4.91	17.7	3.06	8.63	16.7	5.99	86.5	1.1	0.201	9.21	8.03	3.58	8.14	4.63	4.31	1.78	1.49	1.63	0.0312	1.24	0.00356	0.0981	4.86	135	0.248	0.00532	No Peak	0.0409	1.8	22.1	0.0185	4.73	0.135	0.14	7.08	0.375	0.256	2.95	45.4	0.0497	0.643	0.045	5.62	6.72	23.3	2.67
	KO 2 + Meki	31.6	34.7	4.08	17.8	3.28	9.35	16.2	5.82	84.1	1.09	0.117	9.23	8.65	3.61	7.72	4.86	4.02	1.78	1.27	0.408	0.0301	1.17	0.0229	0.158	5.13	118	0.162	0.0038	No Peak	0.2	1.7	20.6	0.0166	2.05	0.168	0.0977	5.85	0.137	0.249	2.42	43.7	0.0428	0.604	0.0465	3.91	8.53	24.3	2.08
	KO 2 + Meki	36.8	45.4	5.12	24	3.63	11.3	18.7	7.7	106	1.33	0.0327	10.7	11.1	4.75	10	6	4.8	2.2	1.92	0.834	0.0363	1.16	0.0132	0.172	5.63	133	0.0452	No Peak	No Peak	0.319	1.78	25.3	0.0259	3.53	0.161	0.135	9.15	No Peak	0.289	2.77	55.7	0.0553	0.708	0.0603	4.82	16.9	45.3	3.16
	KO 2 + Meki	61.6	45.1	5.24	22.6	4.07	11.4	16.9	7.55	97.3	1.42	0.128	9.89	10.9	3.96	10.2	5.96	5.38	2.32	1.84	1.56	0.0317	1.09	0.0221	0.0969	5.48	140	0.07	0.00941	0.00088	0.222	1.76	25.3	0.0242	3.29	0.164	0.0958	8.22	No Peak	0.288	3.25	53.2	0.0447	0.601	0.0518	6.64	15.3	42.3	4.2
[truncated: 16 more columns]

## Sheet: TIFs
	Metabolites in µM
	Sample Name	Homocysteine	Cysteine	Cysteamine	Cystathionine	Methionine	GSH	MSO	SAM	SAH	Creatinine	Argininosuccinic acid	Taurine	Hypotaurine	Homotaurine	Lanthionine	Ophthalmic acid	CysGly	5-methyl-THF	THF	alpha-ketoglutarate	Citrate	Itaconate	Lactate	Malate	Malonate	MMA	Succinate	2-methylcitrate	Adenosine	Glucose	Glyceraldehyde-3-phosphate	Pyruvate	Glycine	Alanine	Serine	Proline	Valine	Leucine/isoleucine	Aspartic Acid	Lysine	Glutamic Acid	Histidine	Arginine	Alloisoleucine	Glutamine	Phenylalanine	Threonine	Tyrosine
Vehicle	1	7.56	103.6	10.92	5	304.4	300.8	2.048	2.54	0.732	9.96	0.404	4880	32.8	1.048	0.404	3.508	16.32	0.1772	0.1028	44.8	58.8	0.792	4440	140.8	140	0.748	62.8	0.066	0.3392	118.8	2104	48.4	1992	636	278.4	279.6	385.2	190.4	162	668	716	70	10.24	171.2	548	282	334.4	69.6
	2	11.56	284.8	19.32	3.808	313.2	381.2	1.18	1.22	0.488	7.48	5.44	5520	135.6	0.98	0.2992	3.52	57.2	0.01056	0.39	52	140	1.244	5680	620	126	3.552	354.4	0.0748	0.3848	488	78	25.2	1928	932	325.6	448	672	329.6	320	608	1528	89.6	112.8	296.8	532	362	307.6	184.8
	3	4.28	58	7.08	0.528	135.2	83.6	1.548	0.444	0.848	5.84	1.4	386	1.364	0.584	0.0996	5.32	3.468	0.0728	0.0512	48	201.2	0.1944	5880	133.6	135.2	14.76	1172	0.0712	0.464	2380	16.68	59.6	258.4	564	196.4	124	240.4	110.8	15.4	880	74.4	44	85.2	101.2	732	127.2	86.8	39.96
	4	4.28	75.2	6.04	1.92	156.4	156.8	1.192	1.576	0.3132	4.56	0.1684	2192	11.8	0.374	0.1928	3.344	12.12	0.0428	0.1876	34.76	58	0.696	4360	132.4	128.8	0.564	76.8	0.0568	0.364	146.4	476	20.16	848	408	191.6	187.2	213.6	99.2	202	512	880	25.96	10.12	86.8	444	82	135.6	35.16
	5	7.4	102	9.76	2.88	184	420	0.824	3.244	0.888	3.716	0.388	4920	89.2	0.892	0.1872	3.596	7.96	0.194	0.0972	38.48	38.72	1.212	4880	395.2	132.4	0.928	165.2	0.068	0.242	352.8	3976	19.2	1100	568	180	234.4	412	170	397.6	656	1352	44.8	16.08	149.2	556	142.4	161.2	54.8
	6	11.08	220	13.92	2.696	289.6	432	1.46	5.68	1.036	14.36	0.148	4840	38.16	1.556	0.3016	3.468	11.16	0.0784	0.2288	35.8	209.2	1.064	7240	333.6	115.6	2.616	327.6	0.1448	0.3168	210.8	1432	30.48	3932	944	361.2	540	656	336	153.6	804	848	112.8	24.8	316	656	448	374.4	113.2
	7	5.08	108.4	9.6	2.696	178.4	277.6	1.42	4.04	1.044	6.04	0.2856	3292	30.32	1.252	0.616	3.492	3.124	0.1284	0.0556	31.04	101.6	0.7	5080	178	133.6	0.872	151.2	0.0832	0.0948	235.2	1664	44	1060	612	266.8	239.6	460	184.4	219.2	532	784	59.2	13.32	165.2	464	182.4	273.2	54
	8	3.7	60.8	4.92	0.724	81.6	159.6	0.556	1.364	0.568	3.28	0.0796	2072	12.24	0.724	0.1364	3.308	22.36	0.0896	0.0828	38.48	56	0.584	4720	112.4	146.8	0.444	128	0.0556	0.2688	353.2	26.24	41.2	936	540	209.6	212.8	344	125.6	200	564	888	39.32	6.32	114	456	138	194.4	34.88
	9	9.8	124.4	7.88	3.684	170.8	452	0.56	2.744	1.168	4.64	0.1988	5880	33.68	1.816	0.1568	4.12	5.68	0.1028	0.0824	43.6	88.4	1.74	5880	393.6	133.6	1.012	138.8	0.0736	0.1192	222.4	3540	17.48	1540	556	233.6	384	592	268.4	484	936	1392	65.2	15.32	235.2	724	296.8	255.6	73.6
	10	5.56	90	8.56	2.108	204.4	275.6	1.54	2.924	0.496	4.28	0.2556	3380	21.2	1.508	0.2292	3.476	3.212	0.0528	0.104	40.8	82	1.496	5320	159.2	132.8	0.596	134	0.0648	0.1916	448	1608	15.24	1012	660	328	296.4	432	184.4	222.4	832	888	67.2	16.16	155.2	688	263.2	294.4	60.8
	11	9.28	112.8	12.16	6.64	284	656	1.028	6.24	1.872	9.52	0.2292	8680	34.96	0.544	0.3252	3.696	14.68	0.01888	0.286	24	161.6	2.744	6240	420	124	0.892	167.6	0.074	0.03972	240.8	2976	68	2540	1136	444	504	724	348.4	310	812	1292	113.2	28.16	311.2	700	444	311.6	102.8
SHP099	12	6.72	118.4	12	2.548	122.4	310	1.296	3.876	0.964	2.984	0.2864	3872	59.2	1.352	0.488	3.46	6.2	0.058	0.1344	27.04	34.04	0.836	5440	362.8	132.4	0.9	176	0.0812	0.2404	596	2044	20.36	1280	892	296.8	360	524	187.2	357.6	856	1644	62	25.12	164	712	200	280.8	62.4
	13	14.32	334.8	38.48	32.92	378	375.6	1.98	6.36	4.2	35.2	0.644	10480	130.8	0.88	0.708	3.356	12.36	0.1828	0.408	32.32	20.48	2.1	4160	304.8	147.6	1.964	129.2	0.1556	0.2984	122	2632	58	3016	776	282	476	1328	636	140.8	940	852	178.4	28.68	588	756	812	504	136
	14	5.52	65.2	5.76	1.352	130	297.6	0.996	2.372	0.652	7.04	0.2216	3988	8.24	1.244	0.132	4	18.36	0.0468	0.06	36.64	93.6	0.964	5680	432	142.4	0.748	186.8	0.084	0.1928	314.4	824	72.8	888	840	294	337.6	324.8	153.6	369.6	972	1428	53.2	29.16	128.8	776	170.8	127.6	49.2
	15	6.84	108.8	10.12	3.38	153.6	238	1.748	1.38	0.832	19.32	0.1956	5320	13.24	0.744	0.136	3.528	30.68	0.01532	0.072	43.6	278.8	30.2	5840	302	141.6	1.328	151.2	0.1624	0.2508	102.4	334.8	66.4	744	884	357.6	371.6	424	180.8	111.6	736	568	67.6	27.6	172.4	572	420	285.2	80
	16	7.16	100.8	9.04	1.648	81.2	221.2	0.844	2.8	0.7	9	0.094	3560	17.04	1.32	0.3224	3.36	15.56	0.03324	0.0944	44.8	118	0.596	5920	302	137.2	1.64	208.4	0.1336	0.236	264.8	632	44.8	1684	680	277.2	424	472	186	298.4	796	1240	56.4	17.04	160.8	672	215.2	288.8	60.8
	17	5.6	90	13.16	4.4	91.6	390.4	1.208	5.2	0.916	7.48	0.608	4320	28.76	1.012	0.3216	3.556	8.2	0.114	0.0756	30.6	50.4	1.372	4840	420	140	0.56	98	0.1216	0.2044	95.2	167.2	72	1212	700	304.4	340.4	568	227.6	240.4	524	948	54	10.92	201.2	428	312.4	239.2	80.8
	18	8.52	186.4	13.56	3.504	130	370.4	0.948	2.12	1.364	4.32	0.836	5240	82.4	1.156	0.2004	3.632	48.8	0.0492	0.0972	34.6	40	1.184	5960	528	146.8	0.86	263.2	0.0784	0.05	416	37.32	35.2	1636	852	264.8	476	564	234.4	540	836	1572	69.6	32.68	196.4	628	271.2	193.2	90
	19	3.752	66	6.68	1.916	74.4	200.8	0.632	2.312	0.5	4.84	0.084	2832	8.72	0.936	0.17	3.508	8.36	0.1692	0.0676	44.4	47.6	0.76	4600	111.6	132	0.452	103.6	0.0956	0.05	540	1240	15.56	712	484	202.4	221.2	348.4	134	261.6	568	1028	35.92	6.28	113.2	492	157.2	215.2	45.6
Trametinib	20	6.48	115.6	8.24	1.112	98.8	258.4	0.712	2.688	1.7	5.64	0.664	4280	16.36	1.404	0.3312	3.616	4.56	0.2048	0.1268	32.6	49.2	0.716	4440	132	143.2	0.262	97.2	0.1324	0.432	348.4	1136	27.84	1160	572	243.6	248	428	143.2	387.6	568	1048	42.8	55.2	124.4	448	230.8	252	39.6
	21	5.2	95.6	13.24	4.04	83.6	135.6	3.044	2.836	0.2912	21.76	0.352	2480	6.88	0.844	0.492	3.228	17.16	0.02572	0.1256	25.96	120.8	2.816	2820	91.2	145.6	0.936	125.6	0.1708	0.236	45.2	568	24.64	840	632	255.2	195.2	283.6	106.8	59.2	500	391.2	89.2	17.6	96.4	416	204.8	228.8	43.2
	22	2.916	218.4	14.44	8.76	540	304.4	1.412	0.544	0.2476	12.52	1.916	9720	258.8	2.2	0.776	3.188	67.6	0.776	0.3944	42	1.98	1.536	3580	374.8	137.6	2.504	132	0.1052	1.688	13.48	118	18.36	2816	1404	852	984	1776	1452	440	652	1524	368.4	73.2	1048	516	1496	620	352.8
	23	12.64	146.4	11.72	1.46	148.4	632	0.712	1.156	2.18	8.4	0.44	6320	74.4	1.048	0.1676	4.4	14.96	0.0868	0.2488	58.8	3.516	1.152	5560	508	136.4	0.3348	217.2	0.08	0.0792	318.8	5600	73.2	1704	816	313.2	366.4	560	248	374.4	996	1664	63.2	18.68	221.6	772	257.2	268.4	77.2
	24	4.12	69.6	7.96	2.64	82.8	175.6	0.952	2.548	0.46	3.776	0.062	3148	16.36	0.628	0.332	3.56	9.64	0.05	0.03272	38.16	44.4	0.528	5160	103.2	126	1.508	108	0.0568	0.1456	416	816	16.24	660	612	272.8	287.6	600	210.4	125.2	508	752	46.8	20.04	177.2	436	218.4	280.4	56.8
	25	7.52	136.8	6.68	1.46	89.6	230.8	0.472	0.76	0.548	5.12	0.3564	3848	68.4	1.116	0.16	3.376	5.88	0.1272	0.1628	38.8	46.4	0.468	4840	256.8	150.8	0.94	175.2	0.1104	0.0908	468	1780	12.28	1684	616	247.2	251.6	424	132	176.4	788	1200	52	19.16	112	656	124.4	196	44.8
	26	9.52	42.8	3.164	0.568	60	211.6	0.896	1.596	0.62	4.32	0.1976	3188	7.2	1.064	0.1288	3.48	10.2	0.1376	0.0816	42	66.8	0.464	4040	146.8	137.6	0.48	119.6	0.0784	0.3644	368.4	1028	25.68	688	600	255.6	176.8	174.8	65.2	217.6	528	1032	28.52	19	57.6	444	84.8	76.4	25.48
	27	5.64	81.6	10.96	0.628	60.8	187.6	0.552	0.3508	1.004	2.824	0.2388	2388	16.24	0.856	0.218	3.5	1.952	0.0976	0.066	45.2	0.94	0.428	3652	152.4	141.6	1.288	126	0.0652	0.416	648	416	21.92	484	397.2	178.4	152.8	306.4	91.6	65.6	640	592	36	24.56	79.2	504	108.4	141.6	27.2
SHP099/Trametinib	28	4.84	61.2	7.04	1.248	97.6	387.6	0.904	6.16	1.128	6.08	0.1068	3696	32.72	1.264	0.178	3.72	12.4	0.052	0.1204	47.2	310	0.4	6520	237.6	148.4	0.668	130.8	0.102	0.428	137.2	2400	64	1012	812	219.6	386.8	416	149.6	113.2	281.2	776	50.8	11.32	138.4	239.2	235.6	262.8	60
	29	4.6	48	4.48	1.112	43.6	136.8	0.984	0.856	0.8	9.76	0.054	2504	7.92	0.592	0.1964	3.376	11.84	0.1028	0.0552	33.24	42.4	0.748	4400	75.2	148.4	0.644	85.2	0.0896	0.1208	248.8	223.6	60	398	346.8	164.4	150.8	227.2	82	126.8	416	612	32.68	6.72	62.8	351.2	108.4	118	27.48
	30	12.28	294.8	15.32	3.476	289.2	134.4	1.428	1.976	1.744	5.16	9.24	6760	176	1.792	0.35	3.356	44.8	0.0528	0.0832	68.8	49.2	1.492	6120	760	146	1.636	245.6	0.0856	0.448	416	14.08	62	2348	916	333.6	536	604	300.4	468	728	2008	88.8	198.4	278.8	656	307.2	270.8	136
	31	11.36	200	18.96	7.008	328	351.2	1.936	6.088	1.4	17.44	9.44	7376	76.08	2.208	0.6888	6.656	32.64	0.0656	0.2152	104	86.4	1.344	9440	606.4	280.8	2.136	383.2	0.096	0.3504	672	46.8	69.76	3104	1336	477.6	608.8	705.6	236.8	718.4	960	2848	107.2	224	208	824	252	409.6	103.2
	32	11.08	215.2	19.2	6.92	285.6	268.4	1.532	1.092	2.024	7.56	6.2	7200	138.4	0.62	0.288	3.416	34.12	0.0796	0.2208	59.6	12.2	0.852	5920	540	146.8	2.604	309.2	0.03144	0.3212	420	223.2	73.2	5400	1076	484	604	832	440	368	736	1368	126	263.6	373.2	596	672	252	173.2
[truncated: 16 more columns]
